# Supplementary material for: 4-(4-Pyrid­yl)pyridinium penta­aqua(pyridazine-4,5-dicarboxyl­ato)praseodymate(III)
Source: Acta Crystallogr Sect E Struct Rep Online. 2010 Sep 25;66(Pt 10):m1288. doi: 10.1107/S1600536810033477 (PMC2983157; doi:10.1107/S1600536810033477)
Supplement: Supplementary file 1 [file e-66-m1288-sup1.cif]

##############################################################################
###                                                                        ###
###        Electronic paper (Acta Crystallographica Section E)             ###
###                                                                        ###
##############################################################################
#                                                                            #
# This CIF contains the data in a paper accepted for publication in Acta     #
# Crystallographica Section E. It conforms to the requirements of Notes      #
# for Authors for Section E, and has been peer reviewed under the auspices   #
# of the IUCr Commission on Journals.                                        #
#                                                                            #
# Full details of the Crystallographic Information File format               #
# are given in the paper "The Crystallographic Information File (CIF):       #
# a New Standard Archive File for Crystallography" by S. R. Hall, F. H.      #
# Allen and I. D. Brown [Acta Cryst. (1991), A47, 655-685].                  #
#                                                                            #
# The current version of the core CIF dictionary is obtainable from          #
# ftp://ftp.iucr.org/pub/cif_core.dic. The current version number is 2.4.    #
#                                                                            #
# Software is freely available for graphical display of the structure(s) in  #
# this CIF.  For information consult the CIF home page http://www.iucr.org/  #
# cif/home.html                                                              #
#                                                                            #
# This file may be used for bona fide research purposes within the           #
# scientific community so long as proper attribution is given to the journal # 
# article from which it was obtained.                                        #
#                                                                            #
##############################################################################
                                             
data_I
_audit_creation_method     SHELXL-97
_chemical_name_systematic
;
4-(4-Pyridyl)pyridinium
pentaaqua(pyridazine-4,5-dicarboxylato)praseodymate(III)
;
_chemical_name_common     ?
_chemical_formula_moiety     'C10 H9 N2 +, C12 H14 N4 O13 Pr -'
_chemical_formula_sum     'C22 H23 N6 O13 Pr'
_chemical_formula_iupac     '(C10 H9 N2) [Pr (C6 H2 N2 O4)2 (H2 O)5]'
_chemical_formula_weight     720.37
_chemical_melting_point     ?
_symmetry_cell_setting     orthorhombic
_symmetry_space_group_name_H-M     'P 21 21 2'
_symmetry_space_group_name_Hall     'P 2 2ab'
loop_
    _symmetry_equiv_pos_as_xyz
    'x, y, z'
    'x+1/2, -y+1/2, -z'
    '-x+1/2, y+1/2, -z'
    '-x, -y, z'
_cell_length_a     11.2726(17)
_cell_length_b     12.0023(18)
_cell_length_c     9.5266(14)
_cell_angle_alpha     90.00
_cell_angle_beta     90.00
_cell_angle_gamma     90.00
_cell_volume     1288.9(3)
_cell_formula_units_Z     2
_cell_measurement_reflns_used     5385
_cell_measurement_theta_min     3.3
_cell_measurement_theta_max     25.3
_cell_measurement_temperature     293
_exptl_crystal_description     'block'
_exptl_crystal_colour     'yellow'
_exptl_crystal_size_max     0.40
_exptl_crystal_size_mid     0.30
_exptl_crystal_size_min     0.22
_exptl_crystal_density_diffrn     1.856
_exptl_crystal_density_meas     ?
_exptl_crystal_density_method     'not measured'
_exptl_crystal_F_000     720
_exptl_absorpt_coefficient_mu     1.972
_exptl_absorpt_correction_type     multi-scan
_exptl_absorpt_process_details     '(<i>REQAB</i>; Jacobson, 1998)'
_exptl_absorpt_correction_T_min     0.454
_exptl_absorpt_correction_T_max     0.649
_exptl_special_details
;
;
_diffrn_ambient_temperature     293
_diffrn_radiation_type     MoK\a
_diffrn_radiation_wavelength     0.71070
_diffrn_radiation_source     'fine-focus sealed tube'
_diffrn_radiation_monochromator     graphite
_diffrn_measurement_device_type     'Rigaku Mercury'
_diffrn_measurement_method     \w
_diffrn_detector_area_resol_mean     7.31
_diffrn_reflns_number     12497
_diffrn_reflns_av_R_equivalents     0.0298
_diffrn_reflns_av_sigmaI/netI     0.0261
_diffrn_reflns_theta_min     3.27
_diffrn_reflns_theta_max     25.34
_diffrn_reflns_theta_full     25.34
_diffrn_measured_fraction_theta_max     0.997
_diffrn_measured_fraction_theta_full     0.997
_diffrn_reflns_limit_h_min     -13
_diffrn_reflns_limit_h_max     13
_diffrn_reflns_limit_k_min     -14
_diffrn_reflns_limit_k_max     13
_diffrn_reflns_limit_l_min     -11
_diffrn_reflns_limit_l_max     10
_diffrn_standards_number     ?
_diffrn_standards_interval_count     ?
_diffrn_standards_interval_time     ?
_diffrn_standards_decay_%     ?
_refine_special_details
;
Refinement of <i>F</i>^2^ against ALL reflections. The weighted <i>R</i>-factor
<i>wR</i> and goodness of fit <i>S</i> are based on <i>F</i>^2^, conventional
<i>R</i>-factors <i>R</i> are based on <i>F</i>, with <i>F</i> set to zero for
negative <i>F</i>^2^. The threshold expression of <i>F</i>^2^ >
\s(<i>F</i>^2^) is used only for calculating <i>R</i>-factors(gt) <i>etc</i>.
and is not relevant to the choice of reflections for refinement.
<i>R</i>-factors based on <i>F</i>^2^ are statistically about twice as large
as those based on <i>F</i>, and <i>R</i>- factors based on ALL data will be
even larger.
;
_reflns_number_total     2358
_reflns_number_gt     2280
_reflns_threshold_expression     I>2sigma(I)
_refine_ls_structure_factor_coef     Fsqd
_refine_ls_matrix_type     full
_refine_ls_R_factor_all     0.0241
_refine_ls_R_factor_gt     0.0225
_refine_ls_wR_factor_gt     0.0513
_refine_ls_wR_factor_ref     0.0521
_refine_ls_goodness_of_fit_ref     1.087
_refine_ls_restrained_S_all     1.086
_refine_ls_number_reflns     2358
_refine_ls_number_parameters     216
_refine_ls_number_restraints     6
_refine_ls_number_constraints     ?
_refine_ls_hydrogen_treatment     mixed
_refine_ls_weighting_scheme     calc
_refine_ls_weighting_details
         'calc w=1/[\s^2^(Fo^2^)+(0.0271P)^2^+0.6051P] where P=(Fo^2^+2Fc^2^)/3'
_atom_sites_solution_hydrogens     geom
_atom_sites_solution_primary     direct
_atom_sites_solution_secondary     difmap
_refine_ls_shift/su_max     0.001
_refine_ls_shift/su_mean     0.000
_refine_diff_density_max     1.254
_refine_diff_density_min     -0.433
_refine_ls_extinction_method     none
_refine_ls_extinction_coef     ?
_refine_ls_abs_structure_details     'Flack (1983), <b>981 Friedel pairs</b>'
_refine_ls_abs_structure_Flack     -0.014(18)
loop_
    _atom_type_symbol
    _atom_type_description
    _atom_type_scat_dispersion_real
    _atom_type_scat_dispersion_imag
    _atom_type_scat_source
    'C' 'C' 0.0033 0.0016
                         'International Tables Vol C Tables 4.2.6.8 and 6.1.1.4'
    'H' 'H' 0.0000 0.0000
                         'International Tables Vol C Tables 4.2.6.8 and 6.1.1.4'
    'N' 'N' 0.0061 0.0033
                         'International Tables Vol C Tables 4.2.6.8 and 6.1.1.4'
    'O' 'O' 0.0106 0.0060
                         'International Tables Vol C Tables 4.2.6.8 and 6.1.1.4'
    'Pr' 'Pr' -0.2180 2.8214
                         'International Tables Vol C Tables 4.2.6.8 and 6.1.1.4'
_computing_data_collection     'CrystalClear (Rigaku, 1999)'
_computing_cell_refinement     'CrystalClear (Rigaku, 1999)'
_computing_data_reduction     'CrystalStructure (Rigaku, 1999)'
_computing_structure_solution     'SHELXS97 (Sheldrick, 2008)'
_computing_structure_refinement     'SHELXL97 (Sheldrick, 2008)'
_computing_molecular_graphics     'ORTEPIII (Burnett & Johnson, 1996)'
_computing_publication_material     'CrystalStructure (Rigaku, 1999)'
loop_
    _atom_site_type_symbol
    _atom_site_label
    _atom_site_fract_x
    _atom_site_fract_y
    _atom_site_fract_z
    _atom_site_U_iso_or_equiv
    _atom_site_adp_type
    _atom_site_calc_flag
    _atom_site_refinement_flags
    _atom_site_occupancy
    _atom_site_disorder_assembly
    _atom_site_disorder_group
    Pr Pr1 0.5000 0.5000 0.89791(2) 0.01750(8) Uani d S 1 . .
    O O1 0.4932(4) 0.32723(19) 0.7261(2) 0.0323(6) Uani d . 1 . .
    O O2 0.6434(3) 0.4430(2) 0.7086(3) 0.0351(7) Uani d . 1 . .
    O O3 0.7353(3) 0.2019(3) 0.8030(3) 0.0471(8) Uani d . 1 . .
    O O4 0.8272(3) 0.0738(3) 0.6792(3) 0.0552(10) Uani d . 1 . .
    O O5 0.6242(4) 0.3454(3) 0.9953(3) 0.0490(10) Uani d D 1 . .
    H H5A 0.651(4) 0.303(3) 0.936(4) 0.049(15) Uiso d D 1 . .
    H H5B 0.629(5) 0.322(5) 1.076(2) 0.070(19) Uiso d D 1 . .
    O O6 0.6757(3) 0.6135(3) 0.9524(3) 0.0405(8) Uani d D 1 . .
    H H6A 0.708(7) 0.643(7) 0.885(5) 0.14(3) Uiso d D 1 . .
    H H6B 0.701(6) 0.640(5) 1.026(4) 0.09(2) Uiso d D 1 . .
    O O7 0.5000 0.5000 1.1547(3) 0.0276(7) Uani d SD 1 . .
    H H7A 0.558(3) 0.522(4) 1.198(4) 0.059(16) Uiso d D 1 . .
    N N1 0.7159(3) 0.1957(3) 0.3012(3) 0.0281(7) Uani d . 1 . .
    N N2 0.6400(3) 0.2828(3) 0.2946(3) 0.0298(7) Uani d . 1 . .
    N N3 1.0000 0.5000 0.3965(5) 0.0465(11) Uani d SD 1 . .
    H H3A 1.0000 0.5000 0.3016(12) 0.042(14) Uiso d SD 1 . .
    N N4 1.0000 0.5000 1.1284(5) 0.0510(12) Uani d S 1 . .
    C C1 0.6374(3) 0.2932(3) 0.5471(4) 0.0216(8) Uani d . 1 . .
    C C2 0.7136(3) 0.2042(3) 0.5549(4) 0.0207(8) Uani d . 1 . .
    C C3 0.7492(3) 0.1586(3) 0.4262(4) 0.0258(8) Uani d . 1 . .
    H H3B 0.8002 0.0977 0.4287 0.031 Uiso calc R 1 . .
    C C4 0.6030(4) 0.3280(3) 0.4125(4) 0.0291(9) Uani d . 1 . .
    H H4 0.5502 0.3873 0.4062 0.035 Uiso calc R 1 . .
    C C5 0.5883(3) 0.3579(3) 0.6721(4) 0.0233(8) Uani d . 1 . .
    C C6 0.7630(3) 0.1562(3) 0.6912(4) 0.0257(8) Uani d . 1 . .
    C C7 0.9297(4) 0.4314(4) 0.4686(6) 0.0479(12) Uani d . 1 . .
    H H7B 0.8806 0.3830 0.4193 0.058 Uiso calc R 1 . .
    C C8 0.9268(4) 0.4292(4) 0.6114(5) 0.0458(11) Uani d . 1 . .
    H H8 0.8763 0.3807 0.6584 0.055 Uiso calc R 1 . .
    C C9 1.0000 0.5000 0.6851(6) 0.0367(11) Uani d S 1 . .
    C C10 0.9720(8) 0.4083(5) 1.0594(6) 0.081(3) Uani d . 1 . .
    H H10 0.9534 0.3437 1.1088 0.097 Uiso calc R 1 . .
    C C11 0.9700(7) 0.4073(5) 0.9169(5) 0.073(2) Uani d . 1 . .
    H H11 0.9480 0.3427 0.8698 0.087 Uiso calc R 1 . .
    C C12 1.0000 0.5000 0.8421(5) 0.0373(11) Uani d S 1 . .
loop_
    _atom_site_aniso_label
    _atom_site_aniso_U_11
    _atom_site_aniso_U_22
    _atom_site_aniso_U_33
    _atom_site_aniso_U_12
    _atom_site_aniso_U_13
    _atom_site_aniso_U_23
    Pr1 0.02098(13) 0.01818(12) 0.01336(12) 0.0006(2) 0.000 0.000
    O1 0.0269(14) 0.0402(13) 0.0298(12) -0.001(2) 0.010(2) -0.0098(10)
    O2 0.0478(18) 0.0265(13) 0.0310(16) -0.0096(13) 0.0152(13) -0.0092(12)
    O3 0.072(2) 0.0531(19) 0.0159(14) 0.0347(16) -0.0059(15) -0.0025(14)
    O4 0.077(2) 0.059(2) 0.0293(17) 0.0450(19) -0.0121(17) -0.0020(16)
    O5 0.079(3) 0.049(2) 0.0189(18) 0.0398(19) -0.0008(17) -0.0046(16)
    O6 0.042(2) 0.058(2) 0.0207(16) -0.0254(17) -0.0008(15) 0.0003(16)
    O7 0.0284(18) 0.0378(18) 0.0167(15) -0.003(4) 0.000 0.000
    N1 0.0346(19) 0.0321(18) 0.0176(16) 0.0084(14) 0.0010(14) -0.0026(14)
    N2 0.042(2) 0.0306(17) 0.0165(16) 0.0100(16) -0.0005(15) -0.0023(14)
    N3 0.053(3) 0.049(3) 0.038(3) 0.007(6) 0.000 0.000
    N4 0.061(3) 0.051(3) 0.041(3) 0.015(8) 0.000 0.000
    C1 0.026(2) 0.0207(19) 0.0184(18) -0.0002(15) -0.0018(15) -0.0006(15)
    C2 0.0216(19) 0.0222(19) 0.0183(18) -0.0001(15) -0.0010(14) -0.0017(15)
    C3 0.029(2) 0.027(2) 0.022(2) 0.0063(17) 0.0017(15) -0.0021(16)
    C4 0.040(2) 0.025(2) 0.022(2) 0.0088(17) 0.0001(17) -0.0015(16)
    C5 0.027(2) 0.026(2) 0.0165(18) 0.0067(16) -0.0017(15) 0.0037(16)
    C6 0.032(2) 0.026(2) 0.0188(19) 0.0056(17) -0.0008(16) 0.0028(17)
    C7 0.042(3) 0.043(3) 0.058(3) -0.009(2) -0.005(2) 0.002(2)
    C8 0.045(3) 0.048(3) 0.044(3) -0.011(2) 0.000(2) -0.003(2)
    C9 0.032(3) 0.031(2) 0.048(3) -0.008(7) 0.000 0.000
    C10 0.143(9) 0.050(3) 0.048(3) -0.022(4) 0.007(4) 0.003(2)
    C11 0.118(8) 0.056(3) 0.044(3) -0.028(4) 0.001(3) -0.001(2)
    C12 0.034(3) 0.033(3) 0.045(3) 0.001(7) 0.000 0.000
_geom_special_details
;
All e.s.d.'s (except the e.s.d. in the dihedral angle between two l.s. planes)
are estimated using the full covariance matrix. The cell e.s.d.'s are taken
into account individually in the estimation of e.s.d.'s in distances, angles
and torsion angles; correlations between e.s.d.'s in cell parameters are only
used when they are defined by crystal symmetry. An approximate (isotropic)
treatment of cell e.s.d.'s is used for estimating e.s.d.'s involving l.s.
planes.
;
loop_
    _geom_bond_atom_site_label_1
    _geom_bond_atom_site_label_2
    _geom_bond_site_symmetry_2
    _geom_bond_distance
    _geom_bond_publ_flag
    Pr1 O7 . 2.446(3) ?
    Pr1 O6 . 2.459(3) ?
    Pr1 O6 4_665 2.459(3) ?
    Pr1 O5 . 2.503(3) ?
    Pr1 O5 4_665 2.503(3) ?
    Pr1 O2 4_665 2.516(3) ?
    Pr1 O2 . 2.516(3) ?
    Pr1 O1 . 2.643(2) ?
    Pr1 O1 4_665 2.643(2) ?
    Pr1 C5 . 2.921(4) ?
    Pr1 C5 4_665 2.921(4) ?
    O1 C5 . 1.245(5) ?
    O2 C5 . 1.246(4) ?
    O3 C6 . 1.238(5) ?
    O4 C6 . 1.231(4) ?
    O5 H5A . 0.82(4) ?
    O5 H5B . 0.82(3) ?
    O6 H6A . 0.82(7) ?
    O6 H6B . 0.82(5) ?
    O7 H7A . 0.82(4) ?
    N1 C3 . 1.326(5) ?
    N1 N2 . 1.354(4) ?
    N2 C4 . 1.315(5) ?
    N3 C7 4_765 1.333(5) ?
    N3 C7 . 1.333(5) ?
    N3 H3A . 0.905(10) ?
    N4 C10 . 1.321(6) ?
    N4 C10 4_765 1.321(6) ?
    C1 C2 . 1.373(5) ?
    C1 C4 . 1.403(5) ?
    C1 C5 . 1.525(5) ?
    C2 C3 . 1.401(5) ?
    C2 C6 . 1.526(5) ?
    C3 H3B . 0.9300 ?
    C4 H4 . 0.9300 ?
    C7 C8 . 1.361(7) ?
    C7 H7B . 0.9300 ?
    C8 C9 . 1.377(5) ?
    C8 H8 . 0.9300 ?
    C9 C8 4_765 1.377(5) ?
    C9 C12 . 1.496(7) ?
    C10 C11 . 1.357(7) ?
    C10 H10 . 0.9300 ?
    C11 C12 . 1.363(6) ?
    C11 H11 . 0.9300 ?
    C12 C11 4_765 1.363(6) ?
loop_
    _geom_angle_atom_site_label_1
    _geom_angle_atom_site_label_2
    _geom_angle_atom_site_label_3
    _geom_angle_site_symmetry_1
    _geom_angle_site_symmetry_3
    _geom_angle
    _geom_angle_publ_flag
    O7 Pr1 O6 . . 77.81(8) ?
    O7 Pr1 O6 . 4_665 77.81(8) ?
    O6 Pr1 O6 . 4_665 155.63(15) ?
    O7 Pr1 O5 . . 68.24(7) ?
    O6 Pr1 O5 . . 83.23(14) ?
    O6 Pr1 O5 4_665 . 87.78(16) ?
    O7 Pr1 O5 . 4_665 68.24(7) ?
    O6 Pr1 O5 . 4_665 87.78(16) ?
    O6 Pr1 O5 4_665 4_665 83.23(14) ?
    O5 Pr1 O5 . 4_665 136.47(14) ?
    O7 Pr1 O2 . 4_665 135.77(7) ?
    O6 Pr1 O2 . 4_665 121.20(10) ?
    O6 Pr1 O2 4_665 4_665 77.56(11) ?
    O5 Pr1 O2 . 4_665 145.74(10) ?
    O5 Pr1 O2 4_665 4_665 72.84(10) ?
    O7 Pr1 O2 . . 135.77(7) ?
    O6 Pr1 O2 . . 77.56(11) ?
    O6 Pr1 O2 4_665 . 121.20(10) ?
    O5 Pr1 O2 . . 72.84(10) ?
    O5 Pr1 O2 4_665 . 145.74(10) ?
    O2 Pr1 O2 4_665 . 88.45(14) ?
    O7 Pr1 O1 . . 128.27(5) ?
    O6 Pr1 O1 . . 126.08(14) ?
    O6 Pr1 O1 4_665 . 70.89(12) ?
    O5 Pr1 O1 . . 70.39(11) ?
    O5 Pr1 O1 4_665 . 142.66(14) ?
    O2 Pr1 O1 4_665 . 75.56(10) ?
    O2 Pr1 O1 . . 50.33(10) ?
    O7 Pr1 O1 . 4_665 128.27(5) ?
    O6 Pr1 O1 . 4_665 70.89(12) ?
    O6 Pr1 O1 4_665 4_665 126.08(14) ?
    O5 Pr1 O1 . 4_665 142.66(14) ?
    O5 Pr1 O1 4_665 4_665 70.39(11) ?
    O2 Pr1 O1 4_665 4_665 50.33(10) ?
    O2 Pr1 O1 . 4_665 75.56(10) ?
    O1 Pr1 O1 . 4_665 103.45(10) ?
    O7 Pr1 C5 . . 137.44(7) ?
    O6 Pr1 C5 . . 101.81(12) ?
    O6 Pr1 C5 4_665 . 96.11(11) ?
    O5 Pr1 C5 . . 69.47(9) ?
    O5 Pr1 C5 4_665 . 153.75(10) ?
    O2 Pr1 C5 4_665 . 81.37(9) ?
    O2 Pr1 C5 . . 25.10(9) ?
    O1 Pr1 C5 . . 25.24(11) ?
    O1 Pr1 C5 4_665 . 89.54(9) ?
    O7 Pr1 C5 . 4_665 137.44(7) ?
    O6 Pr1 C5 . 4_665 96.11(11) ?
    O6 Pr1 C5 4_665 4_665 101.81(12) ?
    O5 Pr1 C5 . 4_665 153.75(10) ?
    O5 Pr1 C5 4_665 4_665 69.47(9) ?
    O2 Pr1 C5 4_665 4_665 25.10(9) ?
    O2 Pr1 C5 . 4_665 81.37(9) ?
    O1 Pr1 C5 . 4_665 89.54(9) ?
    O1 Pr1 C5 4_665 4_665 25.24(11) ?
    C5 Pr1 C5 . 4_665 85.11(13) ?
    C5 O1 Pr1 . . 90.0(2) ?
    C5 O2 Pr1 . . 95.9(2) ?
    Pr1 O5 H5A . . 115(4) ?
    Pr1 O5 H5B . . 130(4) ?
    H5A O5 H5B . . 114(5) ?
    Pr1 O6 H6A . . 115(6) ?
    Pr1 O6 H6B . . 132(5) ?
    H6A O6 H6B . . 111(7) ?
    Pr1 O7 H7A . . 120(3) ?
    C3 N1 N2 . . 118.7(3) ?
    C4 N2 N1 . . 118.6(3) ?
    C7 N3 C7 4_765 . 118.0(6) ?
    C7 N3 H3A 4_765 . 121.0(3) ?
    C7 N3 H3A . . 121.0(3) ?
    C10 N4 C10 . 4_765 120.3(6) ?
    C2 C1 C4 . . 117.0(3) ?
    C2 C1 C5 . . 125.5(3) ?
    C4 C1 C5 . . 117.5(3) ?
    C1 C2 C3 . . 115.8(3) ?
    C1 C2 C6 . . 124.7(3) ?
    C3 C2 C6 . . 119.5(3) ?
    N1 C3 C2 . . 125.0(3) ?
    N1 C3 H3B . . 117.5 ?
    C2 C3 H3B . . 117.5 ?
    N2 C4 C1 . . 124.8(3) ?
    N2 C4 H4 . . 117.6 ?
    C1 C4 H4 . . 117.6 ?
    O2 C5 O1 . . 123.8(3) ?
    O2 C5 C1 . . 117.1(3) ?
    O1 C5 C1 . . 119.0(3) ?
    O2 C5 Pr1 . . 58.96(19) ?
    O1 C5 Pr1 . . 64.81(18) ?
    C1 C5 Pr1 . . 174.8(3) ?
    O4 C6 O3 . . 125.7(4) ?
    O4 C6 C2 . . 116.0(3) ?
    O3 C6 C2 . . 118.2(3) ?
    N3 C7 C8 . . 122.8(5) ?
    N3 C7 H7B . . 118.6 ?
    C8 C7 H7B . . 118.6 ?
    C7 C8 C9 . . 118.9(5) ?
    C7 C8 H8 . . 120.5 ?
    C9 C8 H8 . . 120.5 ?
    C8 C9 C8 . 4_765 118.7(6) ?
    C8 C9 C12 . . 120.7(3) ?
    C8 C9 C12 4_765 . 120.7(3) ?
    N4 C10 C11 . . 120.5(6) ?
    N4 C10 H10 . . 119.7 ?
    C11 C10 H10 . . 119.7 ?
    C10 C11 C12 . . 120.8(5) ?
    C10 C11 H11 . . 119.6 ?
    C12 C11 H11 . . 119.6 ?
    C11 C12 C11 . 4_765 117.0(6) ?
    C11 C12 C9 . . 121.5(3) ?
    C11 C12 C9 4_765 . 121.5(3) ?
loop_
    _geom_torsion_atom_site_label_1
    _geom_torsion_atom_site_label_2
    _geom_torsion_atom_site_label_3
    _geom_torsion_atom_site_label_4
    _geom_torsion_site_symmetry_1
    _geom_torsion_site_symmetry_2
    _geom_torsion_site_symmetry_3
    _geom_torsion_site_symmetry_4
    _geom_torsion
    _geom_torsion_publ_flag
    O7 Pr1 O1 C5 . . . . -121.79(19) ?
    O6 Pr1 O1 C5 . . . . -17.8(3) ?
    O6 Pr1 O1 C5 4_665 . . . -177.9(3) ?
    O5 Pr1 O1 C5 . . . . -83.3(2) ?
    O5 Pr1 O1 C5 4_665 . . . 133.4(3) ?
    O2 Pr1 O1 C5 4_665 . . . 100.5(2) ?
    O2 Pr1 O1 C5 . . . . 0.3(2) ?
    O1 Pr1 O1 C5 4_665 . . . 58.21(19) ?
    C5 Pr1 O1 C5 4_665 . . . 79.5(3) ?
    O7 Pr1 O2 C5 . . . . 107.2(2) ?
    O6 Pr1 O2 C5 . . . . 164.8(2) ?
    O6 Pr1 O2 C5 4_665 . . . 1.7(3) ?
    O5 Pr1 O2 C5 . . . . 78.1(2) ?
    O5 Pr1 O2 C5 4_665 . . . -128.4(3) ?
    O2 Pr1 O2 C5 4_665 . . . -72.8(2) ?
    O1 Pr1 O2 C5 . . . . -0.3(2) ?
    O1 Pr1 O2 C5 4_665 . . . -122.0(2) ?
    C5 Pr1 O2 C5 4_665 . . . -97.0(2) ?
    C3 N1 N2 C4 . . . . 0.6(5) ?
    C4 C1 C2 C3 . . . . 0.5(5) ?
    C5 C1 C2 C3 . . . . -178.8(3) ?
    C4 C1 C2 C6 . . . . 178.6(4) ?
    C5 C1 C2 C6 . . . . -0.8(6) ?
    N2 N1 C3 C2 . . . . -1.3(6) ?
    C1 C2 C3 N1 . . . . 0.7(6) ?
    C6 C2 C3 N1 . . . . -177.5(4) ?
    N1 N2 C4 C1 . . . . 0.7(6) ?
    C2 C1 C4 N2 . . . . -1.2(6) ?
    C5 C1 C4 N2 . . . . 178.2(4) ?
    Pr1 O2 C5 O1 . . . . 0.6(4) ?
    Pr1 O2 C5 C1 . . . . 176.2(3) ?
    Pr1 O1 C5 O2 . . . . -0.6(4) ?
    Pr1 O1 C5 C1 . . . . -176.1(3) ?
    C2 C1 C5 O2 . . . . 93.8(5) ?
    C4 C1 C5 O2 . . . . -85.6(4) ?
    C2 C1 C5 O1 . . . . -90.4(5) ?
    C4 C1 C5 O1 . . . . 90.2(4) ?
    O7 Pr1 C5 O2 . . . . -99.9(2) ?
    O6 Pr1 C5 O2 . . . . -15.2(2) ?
    O6 Pr1 C5 O2 4_665 . . . -178.6(2) ?
    O5 Pr1 C5 O2 . . . . -93.2(3) ?
    O5 Pr1 C5 O2 4_665 . . . 94.4(4) ?
    O2 Pr1 C5 O2 4_665 . . . 105.1(2) ?
    O1 Pr1 C5 O2 . . . . 179.4(4) ?
    O1 Pr1 C5 O2 4_665 . . . 55.2(2) ?
    C5 Pr1 C5 O2 4_665 . . . 80.1(2) ?
    O7 Pr1 C5 O1 . . . . 80.6(2) ?
    O6 Pr1 C5 O1 . . . . 165.4(2) ?
    O6 Pr1 C5 O1 4_665 . . . 2.0(2) ?
    O5 Pr1 C5 O1 . . . . 87.3(2) ?
    O5 Pr1 C5 O1 4_665 . . . -85.1(4) ?
    O2 Pr1 C5 O1 4_665 . . . -74.4(2) ?
    O2 Pr1 C5 O1 . . . . -179.4(4) ?
    O1 Pr1 C5 O1 4_665 . . . -124.24(19) ?
    C5 Pr1 C5 O1 4_665 . . . -99.4(2) ?
    C1 C2 C6 O4 . . . . 177.7(4) ?
    C3 C2 C6 O4 . . . . -4.3(6) ?
    C1 C2 C6 O3 . . . . -1.9(6) ?
    C3 C2 C6 O3 . . . . 176.0(4) ?
    C7 N3 C7 C8 4_765 . . . 0.3(4) ?
    N3 C7 C8 C9 . . . . -0.5(7) ?
    C7 C8 C9 C8 . . . 4_765 0.2(4) ?
    C7 C8 C9 C12 . . . . -179.8(4) ?
    C10 N4 C10 C11 4_765 . . . -0.9(6) ?
    N4 C10 C11 C12 . . . . 1.8(13) ?
    C10 C11 C12 C11 . . . 4_765 -0.9(6) ?
    C10 C11 C12 C9 . . . . 179.1(6) ?
    C8 C9 C12 C11 . . . . 27.2(4) ?
    C8 C9 C12 C11 4_765 . . . -152.8(4) ?
    C8 C9 C12 C11 . . . 4_765 -152.8(4) ?
    C8 C9 C12 C11 4_765 . . 4_765 27.2(4) ?
loop_
    _geom_hbond_atom_site_label_D
    _geom_hbond_atom_site_label_H
    _geom_hbond_atom_site_label_A
    _geom_hbond_site_symmetry_A
    _geom_hbond_distance_DH
    _geom_hbond_distance_HA
    _geom_hbond_distance_DA
    _geom_hbond_angle_DHA
    O7 H7A O4 3_657 0.82(4) 1.85(4) 2.662(3) 171(5)
    O6 H6B O3 3_657 0.82(5) 1.93(5) 2.749(4) 178(7)
    O6 H6A N1 3_656 0.82(7) 2.07(6) 2.881(5) 172(8)
    O5 H5B N2 1_556 0.82(3) 2.14(4) 2.953(4) 172(6)
    O5 H5A O3 . 0.82(4) 2.00(4) 2.809(4) 173(5)
    N3 H3A N4 1_554 0.910(10)
                            1.650(10)
                                    2.555(6) 180
data_global
_journal_date_recd_electronic     2010-08-09
_journal_date_accepted     2010-08-19
_journal_name_full     'Acta Crystallographica, Section E'
_journal_year     2010
_journal_volume     66
_journal_issue     10
_journal_page_first     m1288
_journal_page_last     m1288
_journal_paper_category     QM
_journal_coeditor_code     BQ2230
_publ_contact_author_name     'Hui-Jun,Jiang'
_publ_contact_author_address
;
School of Pharmacy,Nanjing Medical University,Nanjing,People's Republic of
China
;
_publ_contact_author_email     'huijun_jiang@263.net'
_publ_contact_author_fax     '+86-25-86863165'
_publ_contact_author_phone     '+86-25-86862759'
_publ_section_title
;
4-(4-Pyridyl)pyridinium
pentaaqua(pyridazine-4,5-dicarboxylato)praseodymate(III)
;
loop_
    _publ_author_name
    _publ_author_footnote
    _publ_author_address
    'Zhang, Zhen-Qin' .
;
School of Pharmacy
Nanjing Medical University
Nanjing
People's Republic of China
;
    'Xue, Xiao-Dong' .
;
The Scientific and Technological Information Research Department of Jiangsu,
Nanjing, People's Republic of China
;
    'Yao, Bi-Xia' .
;
School of Pharmacy
Nanjing Medical University
Nanjing
People's Republic of China
;
    'Ji, Xing' .
;
School of Pharmacy
Nanjing Medical University
Nanjing
People's Republic of China
;
    'Jiang, Hui-Jun' .
;
School of Pharmacy
Nanjing Medical University
Nanjing
People's Republic of China
;
