# Supplementary material for: 4-(4-Pyrid­yl)pyridinium penta­aqua(pyridazine-4,5-dicarboxyl­ato)praseodymate(III)
Source: Acta Crystallogr Sect E Struct Rep Online. 2010 Sep 25;66(Pt 10):m1288. doi: 10.1107/S1600536810033477 (PMC2983157; doi:10.1107/S1600536810033477)
Supplement: Supplementary file 2 [file e-66-m1288-Isup2.hkl]

# 
# h,k,l, Fc-squared, Fo-squared, sigma(Fo-squared) and status flag 
# 
data_I
_shelx_title '  _080709b' 
_shelx_refln_list_code          4 
_shelx_F_calc_maximum      220.20 
_exptl_crystal_F_000       720.00 
_reflns_d_resolution_high  0.8303 
 
loop_ 
 _symmetry_equiv_pos_as_xyz 
 'x, y, z' 
 'x+1/2, -y+1/2, -z' 
 '-x+1/2, y+1/2, -z' 
 '-x, -y, z' 
 
_cell_length_a    11.2726 
_cell_length_b    12.0023 
_cell_length_c     9.5266 
_cell_angle_alpha  90.000 
_cell_angle_beta   90.000 
_cell_angle_gamma  90.000 
 
_shelx_F_squared_multiplier     1.000 
 
loop_ 
 _refln_index_h 
 _refln_index_k 
 _refln_index_l 
 _refln_F_squared_calc 
 _refln_F_squared_meas 
 _refln_F_squared_sigma 
 _refln_observed_status 
   2   0   0    14261.90    12809.64    130.77 o 
   4   0   0    16824.77    15354.01    168.66 o 
   6   0   0    10845.63    10579.65    152.53 o 
   8   0   0    10695.80    11557.32    151.75 o 
  10   0   0     3189.74     3504.24    130.27 o 
  12   0   0     2873.87     2948.66    122.50 o 
   2   1   0     5405.10     5335.42     45.66 o 
   3   1   0      389.03      355.09     15.52 o 
   4   1   0      654.46      669.99     19.36 o 
   5   1   0     5418.98     5618.47     67.92 o 
   6   1   0     1076.87     1074.17     26.95 o 
   7   1   0     9059.64     9562.40     84.19 o 
   8   1   0      499.30      532.57     26.92 o 
   9   1   0     2414.51     2231.31     66.96 o 
  10   1   0      359.89      299.04     30.63 o 
  11   1   0     1963.44     1861.09     68.26 o 
  12   1   0       63.68       65.19     21.73 o 
  13   1   0      980.57     1058.19     57.92 o 
   0   2   0     8689.40     8856.92     91.66 o 
   1   2   0     1117.43     1046.15     14.60 o 
   2   2   0    48489.68    46526.97    338.35 o 
   3   2   0    27593.06    28317.17    199.60 o 
   4   2   0    10897.99    10143.53     86.96 o 
   5   2   0      412.33      399.34     15.85 o 
   6   2   0    13158.56    13563.86    132.34 o 
   7   2   0      226.39      214.15     14.82 o 
   8   2   0     2093.00     2057.42     39.85 o 
   9   2   0        0.48       16.99     11.54 o 
  10   2   0     3080.57     3292.94     83.36 o 
  11   2   0        0.13       31.41     14.79 o 
  12   2   0     2445.65     2603.88     84.08 o 
  13   2   0       48.48       23.41     19.42 o 
   1   3   0       30.74      129.03     17.32 o 
   2   3   0     6997.28     7441.17     63.69 o 
   3   3   0     6122.84     5543.31     53.70 o 
   4   3   0      213.43      207.45     11.63 o 
   5   3   0    10140.01    11014.38    109.17 o 
   6   3   0     1047.27     1085.27     27.14 o 
   7   3   0      791.59      731.16     24.65 o 
   8   3   0        3.29       21.71      9.07 o 
   9   3   0     1974.38     1802.14     56.13 o 
  10   3   0        5.57       22.58     10.17 o 
  11   3   0      758.50      750.82     51.20 o 
  12   3   0       20.38       16.92     14.20 o 
  13   3   0      610.68      601.21     47.37 o 
   0   4   0     2733.38     2943.28     46.61 o 
   1   4   0     1461.93     1630.80     24.52 o 
   2   4   0    13130.01    13443.98    105.48 o 
   3   4   0     2222.07     2142.10     32.50 o 
   4   4   0    11952.05    11820.45    111.44 o 
   5   4   0     4729.86     4819.53     61.27 o 
   6   4   0     7751.56     7887.92     74.12 o 
   7   4   0       11.96       25.02      7.56 o 
   8   4   0     5303.18     5248.09     81.21 o 
   9   4   0       42.22       24.84     15.32 o 
  10   4   0     2834.59     2975.22     85.31 o 
  11   4   0       21.65       21.80     14.35 o 
  12   4   0      923.24      980.88     59.60 o 
  13   4   0       12.00       33.11     11.68 o 
   1   5   0    13642.93    12847.48    113.87 o 
   2   5   0      616.50      641.71     17.58 o 
   3   5   0    13438.74    13391.61    122.51 o 
   4   5   0      909.11      833.65     23.31 o 
   5   5   0      629.04      585.41     20.52 o 
   6   5   0       48.90       32.39      9.51 o 
   7   5   0     6051.62     6327.41     95.12 o 
   8   5   0      373.99      449.36     28.14 o 
   9   5   0     2014.15     1976.28     56.31 o 
  10   5   0      132.49      101.57     16.82 o 
  11   5   0     1257.07     1272.59     58.66 o 
  12   5   0       45.11       34.93     19.13 o 
   0   6   0    15610.97    16464.55    194.16 o 
   1   6   0        7.45       24.30      7.19 o 
   2   6   0     8293.72     8455.66     87.00 o 
   3   6   0     1068.09     1172.96     26.56 o 
   4   6   0    12876.90    13167.84     99.20 o 
   5   6   0     1252.93     1317.14     30.39 o 
   6   6   0     3338.68     3195.66     46.76 o 
   7   6   0       12.80       16.35      7.41 o 
   8   6   0     8049.49     8499.72    126.52 o 
   9   6   0      153.38       98.76     21.06 o 
  10   6   0     3626.49     3929.71    131.44 o 
  11   6   0      160.63      152.69     27.91 o 
  12   6   0     1720.18     1680.43     72.43 o 
   1   7   0     6927.44     6960.15     70.49 o 
   2   7   0     1619.93     1661.04     31.27 o 
   3   7   0     6474.37     6590.63     63.40 o 
   4   7   0      257.20      268.29     15.80 o 
   5   7   0     2881.49     2915.61     43.92 o 
   6   7   0        4.68       18.24     16.14 o 
   7   7   0      209.06      281.31     20.43 o 
   8   7   0       13.09        7.06     12.46 o 
   9   7   0     2673.86     2890.93     70.19 o 
  10   7   0        5.53       22.42     18.23 o 
  11   7   0     1232.24     1337.95     63.76 o 
   0   8   0     1043.55      958.03     35.16 o 
   1   8   0       68.27       64.31      9.77 o 
   2   8   0     8388.63     8836.92     76.19 o 
   3   8   0        1.33       14.56      9.01 o 
   4   8   0     5038.48     5181.66     67.26 o 
   5   8   0      128.39      124.47     13.20 o 
   6   8   0     4831.49     4851.10     78.70 o 
   7   8   0       19.92       41.76     12.33 o 
   8   8   0     2734.21     2851.02     78.44 o 
   9   8   0      255.34      243.84     27.80 o 
  10   8   0     1656.45     1669.67     65.42 o 
  11   8   0       51.22       57.65     15.48 o 
   1   9   0     1561.06     1508.25     32.61 o 
   2   9   0       17.98       12.63      7.76 o 
   3   9   0     1969.42     1971.01     37.89 o 
   4   9   0      480.68      427.36     28.09 o 
   5   9   0     1540.56     1604.77     43.49 o 
   6   9   0       20.91       10.40     15.45 o 
   7   9   0     1439.90     1405.70     45.35 o 
   8   9   0       51.69       45.61     11.77 o 
   9   9   0      371.90      479.38     38.20 o 
  10   9   0      135.16       69.19     19.16 o 
   0  10   0     5104.05     5092.46    106.17 o 
   1  10   0        3.13       21.72      9.31 o 
   2  10   0     3651.24     3734.01     63.22 o 
   3  10   0      184.11      175.07     15.35 o 
   4  10   0     5245.70     5624.25     76.38 o 
   5  10   0       60.08       48.85     10.73 o 
   6  10   0     4201.08     4460.04     98.58 o 
   7  10   0        1.21       18.24     21.08 o 
   8  10   0     1553.46     1651.45     63.05 o 
   9  10   0       43.79       32.49     11.90 o 
   1  11   0     1209.30     1165.71     34.39 o 
   2  11   0       24.62       21.94      9.10 o 
   3  11   0     2615.50     2710.86     63.17 o 
   4  11   0       31.35       31.95      8.61 o 
   5  11   0     1527.69     1505.26     56.46 o 
   6  11   0      202.87      154.88     25.70 o 
   7  11   0     1198.71     1196.37     52.98 o 
   8  11   0       41.58       42.34     15.22 o 
   0  12   0     3032.02     3027.66    113.60 o 
   1  12   0      141.67      109.20     17.82 o 
   2  12   0     4402.06     4648.10    118.10 o 
   3  12   0      116.69       71.03     14.27 o 
   4  12   0     3127.86     3174.98     76.29 o 
   5  12   0       47.30       41.06     13.75 o 
   6  12   0     1422.91     1528.84     79.76 o 
   7  12   0        1.28       20.99      8.74 o 
   1  13   0     1363.26     1358.94     63.47 o 
   2  13   0      127.34       57.96     20.69 o 
   3  13   0      671.50      707.90     41.20 o 
   4  13   0       58.79       14.76     25.21 o 
   5  13   0     1371.27     1290.28     76.35 o 
   0  14   0     3003.52     3479.39    211.31 o 
   1  14   0        0.01       22.66     22.03 o 
   2  14   0     1114.48     1031.60     76.58 o 
   3  14   0        0.35       16.87     17.85 o 
   2   0   1    15514.43    14926.45    107.15 o 
   3   0   1     6500.91     6503.12     58.29 o 
   4   0   1     7685.68     7122.38     65.87 o 
   5   0   1     2441.78     2321.61     36.33 o 
   6   0   1    10368.43    10516.58    107.59 o 
   7   0   1     2884.67     2738.80     43.50 o 
   8   0   1     2189.57     2114.17     40.71 o 
   9   0   1     1141.64     1083.39     33.05 o 
  10   0   1     1777.76     1843.01     63.27 o 
  11   0   1      931.58      913.60     51.33 o 
  12   0   1      941.28      845.83     50.14 o 
  13   0   1      422.29      363.50     37.83 o 
 -13   1   1      846.23      817.44     54.03 o 
 -12   1   1      607.00      537.44     42.48 o 
 -11   1   1     1489.93     1415.15     60.45 o 
 -10   1   1      923.44      964.41     48.35 o 
  -9   1   1     1603.98     1511.39     47.34 o 
  -8   1   1     1518.66     1477.65     34.89 o 
  -7   1   1     2095.07     1974.73     37.19 o 
  -6   1   1     2191.88     2201.32     40.89 o 
  -5   1   1     4444.06     4742.65     60.36 o 
  -4   1   1     1473.21     1464.73     27.81 o 
  -3   1   1     3470.92     3709.28     39.34 o 
  -2   1   1     7708.69     7682.12     66.55 o 
  -1   1   1     8773.46     8524.69     58.67 o 
   1   1   1     8414.32     8099.78     63.50 o 
   2   1   1     7274.79     7215.32     62.76 o 
   3   1   1     3688.82     3996.06     41.52 o 
   4   1   1     1691.63     1739.33     26.00 o 
   5   1   1     4224.01     4500.58     51.70 o 
   6   1   1     2080.94     2121.02     35.64 o 
   7   1   1     2239.83     2142.69     38.86 o 
   8   1   1     1524.93     1486.11     35.42 o 
   9   1   1     1634.25     1531.36     40.91 o 
  10   1   1      887.07      889.32     55.61 o 
  11   1   1     1580.85     1568.38     62.84 o 
  12   1   1      605.24      603.46     45.71 o 
  13   1   1      837.33      821.00     56.36 o 
 -13   2   1      266.58      273.89     32.49 o 
 -12   2   1      680.86      625.89     45.30 o 
 -11   2   1      155.55      181.31     22.41 o 
 -10   2   1     1742.54     1812.88     62.21 o 
  -9   2   1      922.20      967.01     43.54 o 
  -8   2   1     3463.62     3570.04     51.43 o 
  -7   2   1     1734.24     1740.77     38.20 o 
  -6   2   1     4633.32     4420.72     61.54 o 
  -5   2   1      834.69      813.76     23.37 o 
  -4   2   1     8280.18     7896.11     78.19 o 
  -3   2   1     1725.22     1528.26     69.79 o 
  -2   2   1     5661.54     5629.13     50.54 o 
  -1   2   1     2222.29     2234.43     27.31 o 
   0   2   1    14242.53    14983.34    104.58 o 
   1   2   1     2243.61     2240.72     27.63 o 
   2   2   1     5328.03     5257.55     48.59 o 
   3   2   1     1259.13     1190.70     34.75 o 
   4   2   1     8548.16     8104.89     79.78 o 
   5   2   1     1044.70     1013.05     22.93 o 
   6   2   1     4701.28     4575.12     55.04 o 
   7   2   1     1682.01     1651.79     35.13 o 
   8   2   1     3514.70     3678.06     53.19 o 
   9   2   1     1080.75     1127.81     44.95 o 
  10   2   1     1760.13     1862.51     63.61 o 
  11   2   1      201.25      272.88     31.38 o 
  12   2   1      734.20      736.25     48.79 o 
  13   2   1      262.24      271.03     37.48 o 
 -13   3   1      865.98      797.56     57.22 o 
 -12   3   1      376.67      344.17     37.10 o 
 -11   3   1     1368.35     1385.11     67.93 o 
 -10   3   1      181.10      166.33     24.90 o 
  -9   3   1     2104.76     2124.37     57.97 o 
  -8   3   1     1529.23     1549.01     37.73 o 
  -7   3   1     2967.43     3169.84     47.22 o 
  -6   3   1      650.56      633.84     21.23 o 
  -5   3   1     3179.74     3182.52     42.71 o 
  -4   3   1      522.10      451.01     14.51 o 
  -3   3   1    13926.80    13771.94    101.44 o 
  -2   3   1      445.86      421.56     12.79 o 
  -1   3   1    12324.69    11578.02     88.05 o 
   0   3   1     1855.77     1928.90     25.67 o 
   1   3   1    11610.92    10842.95     83.01 o 
   2   3   1      722.51      646.95     42.70 o 
   3   3   1    13407.30    13099.53    112.53 o 
   4   3   1      537.68      441.87     17.39 o 
   5   3   1     3593.34     3680.80     58.71 o 
   6   3   1      565.43      560.18     21.02 o 
   7   3   1     2906.14     3207.97     49.03 o 
   8   3   1     1431.46     1459.53     36.61 o 
   9   3   1     2073.90     2175.48     61.85 o 
  10   3   1      194.44      188.84     27.23 o 
  11   3   1     1401.45     1486.59     71.35 o 
  12   3   1      307.11      336.50     41.19 o 
  13   3   1      882.36      870.14     59.03 o 
 -12   4   1     1250.67     1326.25     61.02 o 
 -11   4   1      212.06      172.78     27.05 o 
 -10   4   1     1404.63     1408.55     51.26 o 
  -9   4   1      632.55      628.65     35.90 o 
  -8   4   1     2880.32     2779.71     47.76 o 
  -7   4   1      906.67      907.82     27.33 o 
  -6   4   1     1012.85      921.53     25.96 o 
  -5   4   1     1868.24     1935.58     33.00 o 
  -4   4   1     7049.74     7029.34     70.78 o 
  -3   4   1     1857.41     1736.08     26.24 o 
  -2   4   1     7592.02     7866.69     68.79 o 
  -1   4   1     1673.65     1495.80     31.06 o 
   0   4   1     2269.67     2377.70     29.07 o 
   1   4   1     1367.03     1193.67     22.45 o 
   2   4   1     6987.26     7294.56     64.98 o 
   3   4   1     1970.23     1821.58     32.55 o 
   4   4   1     7339.32     7431.29     85.87 o 
   5   4   1     1658.36     1705.24     35.90 o 
   6   4   1     1213.05     1143.88     28.70 o 
   7   4   1      970.85      931.50     29.08 o 
   8   4   1     2648.12     2615.00     51.11 o 
   9   4   1      698.54      745.02     40.00 o 
  10   4   1     1365.01     1382.45     59.42 o 
  11   4   1      232.18      260.97     32.36 o 
  12   4   1     1232.46     1338.22     65.15 o 
 -12   5   1      408.74      393.25     38.83 o 
 -11   5   1      944.15     1022.47     57.10 o 
 -10   5   1     1175.32     1151.25     47.36 o 
  -9   5   1     2392.18     2401.17     60.45 o 
  -8   5   1      982.82      925.25     38.57 o 
  -7   5   1     2028.11     2104.77     41.53 o 
  -6   5   1     2484.09     2469.43     38.41 o 
  -5   5   1     5552.68     5924.67     62.07 o 
  -4   5   1     2656.71     2643.36     37.95 o 
  -3   5   1     8146.21     8273.24     85.14 o 
  -2   5   1     3385.84     3382.93     42.56 o 
  -1   5   1     5583.30     4993.44     53.87 o 
   0   5   1      837.27      819.05     18.32 o 
   1   5   1     5267.31     4719.70     51.84 o 
   2   5   1     3439.09     3521.67     43.56 o 
   3   5   1     8107.98     8231.95     84.71 o 
   4   5   1     2775.85     2805.07     46.92 o 
   5   5   1     5745.88     6103.01     75.09 o 
   6   5   1     2602.52     2689.59     48.72 o 
   7   5   1     1888.85     1910.44     41.10 o 
   8   5   1      914.55      892.95     37.69 o 
   9   5   1     2346.43     2326.21     62.37 o 
  10   5   1     1049.68     1061.53     56.28 o 
  11   5   1      943.86      943.93     52.80 o 
  12   5   1      427.12      414.49     42.34 o 
 -12   6   1      596.25      507.54     46.22 o 
 -11   6   1      695.06      734.40     45.07 o 
 -10   6   1      987.19      997.92     48.69 o 
  -9   6   1      837.55      862.14     44.24 o 
  -8   6   1     1408.48     1294.10     44.91 o 
  -7   6   1     1352.67     1271.45     34.47 o 
  -6   6   1     2904.34     2849.04     40.65 o 
  -5   6   1     1727.78     1683.95     30.35 o 
  -4   6   1     1110.22     1034.61     24.80 o 
  -3   6   1     3071.81     3187.58     43.28 o 
  -2   6   1     5070.39     5207.56     60.51 o 
  -1   6   1     3754.49     3711.21     46.81 o 
   0   6   1     3783.74     3853.33     47.83 o 
   1   6   1     3744.51     3734.56     47.07 o 
   2   6   1     5020.48     5263.66     61.18 o 
   3   6   1     2860.83     2949.71     41.45 o 
   4   6   1     1318.95     1254.51     32.47 o 
   5   6   1     1759.59     1740.45     41.88 o 
   6   6   1     2854.25     2740.78     48.56 o 
   7   6   1     1473.78     1345.15     34.59 o 
   8   6   1     1314.70     1240.14     45.86 o 
   9   6   1      704.75      780.71     41.55 o 
  10   6   1      986.13     1000.25     56.84 o 
  11   6   1      743.55      743.51     48.89 o 
  12   6   1      590.13      612.28     48.66 o 
 -11   7   1      537.37      595.43     44.06 o 
 -10   7   1      651.13      681.83     37.69 o 
  -9   7   1      984.79     1092.72     50.08 o 
  -8   7   1      725.68      689.81     34.78 o 
  -7   7   1     4960.41     5271.84     92.91 o 
  -6   7   1     1122.93     1082.19     27.55 o 
  -5   7   1     2635.67     2738.58     41.18 o 
  -4   7   1     1289.12     1270.60     29.21 o 
  -3   7   1     1625.81     1571.93     29.92 o 
  -2   7   1     1235.65     1202.71     26.52 o 
  -1   7   1     4886.95     4841.28     55.42 o 
   0   7   1     2863.83     2867.05     39.79 o 
   1   7   1     4756.04     4663.89     53.82 o 
   2   7   1     1278.68     1233.57     26.66 o 
   3   7   1     1705.60     1633.33     31.06 o 
   4   7   1     1282.71     1277.13     34.82 o 
   5   7   1     2712.65     2812.15     48.37 o 
   6   7   1     1192.74     1166.78     34.74 o 
   7   7   1     4976.17     5018.54     95.24 o 
   8   7   1      760.27      732.90     36.15 o 
   9   7   1      985.45      995.01     55.12 o 
  10   7   1      625.60      614.06     43.52 o 
  11   7   1      571.59      575.53     50.21 o 
 -11   8   1      579.52      546.17     43.73 o 
 -10   8   1      863.05      829.89     49.32 o 
  -9   8   1      340.68      303.51     28.32 o 
  -8   8   1     1103.27     1061.93     41.12 o 
  -7   8   1      219.62      236.86     18.84 o 
  -6   8   1     2434.94     2339.24     47.31 o 
  -5   8   1      674.39      700.02     21.91 o 
  -4   8   1     1835.80     1837.85     37.39 o 
  -3   8   1      667.12      655.45     22.09 o 
  -2   8   1     2433.84     2379.46     37.54 o 
  -1   8   1     1078.70     1095.25     26.02 o 
   0   8   1     8017.10     8574.21     72.57 o 
   1   8   1     1237.45     1294.83     27.82 o 
   2   8   1     2289.17     2217.10     36.13 o 
   3   8   1      627.51      620.51     21.47 o 
   4   8   1     1822.98     1803.63     36.96 o 
   5   8   1      632.64      681.19     28.17 o 
   6   8   1     2423.90     2321.01     60.60 o 
   7   8   1      154.12      175.70     26.85 o 
   8   8   1     1154.96     1085.52     46.57 o 
   9   8   1      421.49      365.86     34.33 o 
  10   8   1      845.78      793.73     50.71 o 
  11   8   1      535.02      535.95     47.80 o 
 -10   9   1      635.07      649.30     44.37 o 
  -9   9   1     1005.15     1031.85     49.96 o 
  -8   9   1      193.97      199.47     23.77 o 
  -7   9   1     1062.64     1075.83     41.41 o 
  -6   9   1      455.85      487.08     24.65 o 
  -5   9   1     2931.61     2947.72     52.06 o 
  -4   9   1     1196.29     1247.49     36.02 o 
  -3   9   1     1557.24     1538.95     33.01 o 
  -2   9   1      626.30      613.93     22.05 o 
  -1   9   1     1973.86     1985.66     41.02 o 
   0   9   1      268.75      267.10     16.32 o 
   1   9   1     1990.93     1979.48     37.65 o 
   2   9   1      677.25      640.24     22.49 o 
   3   9   1     1514.20     1509.75     34.87 o 
   4   9   1     1120.59     1145.77     34.34 o 
   5   9   1     2875.36     2917.45     68.14 o 
   6   9   1      455.33      422.83     29.48 o 
   7   9   1     1133.83     1173.14     51.44 o 
   8   9   1      197.95      194.93     20.74 o 
   9   9   1     1055.66     1080.04     56.21 o 
  10   9   1      711.49      719.45     48.03 o 
  -9  10   1      517.53      462.11     49.13 o 
  -8  10   1      847.29      864.58     44.96 o 
  -7  10   1      236.68      256.01     21.20 o 
  -6  10   1      967.51     1055.89     40.16 o 
  -5  10   1      961.84      955.78     31.69 o 
  -4  10   1     3068.67     3200.97     55.75 o 
  -3  10   1      937.12      895.97     30.68 o 
  -2  10   1     2378.81     2358.38     49.29 o 
  -1  10   1      480.84      505.46     24.11 o 
   0  10   1     2591.16     2571.19     50.27 o 
   1  10   1      405.92      404.98     22.72 o 
   2  10   1     2450.58     2443.89     50.32 o 
   3  10   1      983.04      977.24     32.77 o 
   4  10   1     2887.33     2943.20     60.59 o 
   5  10   1     1007.64     1067.21     43.49 o 
   6  10   1      938.99      959.00     53.26 o 
   7  10   1      222.05      250.99     34.61 o 
   8  10   1      917.05      882.62     42.57 o 
   9  10   1      467.27      499.11     43.34 o 
  -8  11   1      501.93      523.08     54.95 o 
  -7  11   1      768.12      678.14     33.70 o 
  -6  11   1      763.27      778.02     34.31 o 
  -5  11   1     1183.06     1109.22     40.45 o 
  -4  11   1     1451.77     1441.82     55.24 o 
  -3  11   1     1307.50     1258.64     36.22 o 
  -2  11   1     1085.11     1120.28     34.92 o 
  -1  11   1     1287.96     1334.57     36.85 o 
   0  11   1      772.18      769.05     28.45 o 
   1  11   1     1413.43     1456.21     39.96 o 
   2  11   1      935.71      964.00     32.72 o 
   3  11   1     1334.54     1303.04     37.01 o 
   4  11   1     1509.51     1456.82     39.99 o 
   5  11   1     1120.35     1039.69     48.49 o 
   6  11   1      736.30      700.73     44.27 o 
   7  11   1      826.86      822.57     60.29 o 
   8  11   1      507.01      481.35     41.44 o 
  -7  12   1      430.26      352.22     38.34 o 
  -6  12   1     1101.13     1110.86     54.81 o 
  -5  12   1      646.07      620.11     31.47 o 
  -4  12   1      898.72      964.56     47.45 o 
  -3  12   1      891.64      860.51     48.05 o 
  -2  12   1     1402.90     1372.14     46.51 o 
  -1  12   1      503.03      533.80     32.89 o 
   0  12   1     1553.32     1481.22     49.20 o 
   1  12   1      479.36      495.96     32.04 o 
   2  12   1     1483.91     1444.02     48.67 o 
   3  12   1      953.14      902.78     40.56 o 
   4  12   1      876.14      839.40     31.78 o 
   5  12   1      680.29      625.78     54.09 o 
   6  12   1     1115.38     1168.96     71.27 o 
   7  12   1      439.44      406.58     50.76 o 
  -5  13   1      496.16      457.76     39.24 o 
  -4  13   1      567.72      531.34     42.65 o 
  -3  13   1     1118.97     1061.49     51.99 o 
  -2  13   1      766.32      746.11     41.04 o 
  -1  13   1     1156.78     1196.14     44.88 o 
   0  13   1      349.65      277.43     28.04 o 
   1  13   1     1242.76     1282.40     55.22 o 
   2  13   1      789.39      748.95     61.22 o 
   3  13   1     1155.12     1238.76     73.40 o 
   4  13   1      516.79      478.97     54.70 o 
   5  13   1      513.89      481.96     52.42 o 
  -3  14   1      296.38      274.39     42.39 o 
  -2  14   1      894.83      752.69     85.77 o 
  -1  14   1      330.65      316.45     41.86 o 
   0  14   1      377.69      273.12     54.58 o 
   1  14   1      371.91      326.87     44.89 o 
   2  14   1      945.77      953.97     66.59 o 
   3  14   1      320.11      279.59     42.17 o 
   0   0   2      305.16      220.03     18.72 o 
   1   0   2     9523.01     9474.50     69.91 o 
   2   0   2     1850.48     1817.67     23.33 o 
   3   0   2     1544.79     1501.71     23.64 o 
   4   0   2      321.57      423.87     15.81 o 
   5   0   2     6686.48     6820.23     73.83 o 
   6   0   2       12.46       20.50      7.66 o 
   7   0   2     2133.74     2075.18     38.24 o 
   8   0   2       17.57       27.05      7.49 o 
   9   0   2     1970.83     1998.80     67.84 o 
  10   0   2       87.55      120.43     24.37 o 
  11   0   2     1446.77     1469.34     68.75 o 
  12   0   2        8.83       43.05     16.07 o 
  13   0   2      868.40      887.55     55.94 o 
 -13   1   2       20.73       44.91     18.68 o 
 -12   1   2     1053.79     1016.42     53.46 o 
 -11   1   2      164.45      148.16     25.37 o 
 -10   1   2     1974.14     1868.76     62.44 o 
  -9   1   2      395.87      367.21     23.74 o 
  -8   1   2     2092.37     2003.91     40.82 o 
  -7   1   2      366.28      344.55     19.17 o 
  -6   1   2     6862.07     6778.94     73.22 o 
  -5   1   2      827.21      880.78     22.47 o 
  -4   1   2     5399.43     5057.10     53.49 o 
  -3   1   2      195.46      211.35     10.61 o 
  -2   1   2     5107.21     4935.68     45.17 o 
  -1   1   2      302.84      368.62     11.15 o 
   0   1   2     7574.34     7494.18     56.39 o 
   1   1   2      282.18      339.53     10.62 o 
   2   1   2     5008.33     4848.23     44.34 o 
   3   1   2      282.48      298.74     12.37 o 
   4   1   2     5537.78     5189.36     60.86 o 
   5   1   2      726.11      767.04     22.44 o 
   6   1   2     6599.10     6499.72     71.15 o 
   7   1   2      422.53      396.93     20.79 o 
   8   1   2     2089.74     2059.28     41.35 o 
   9   1   2      358.38      316.76     20.92 o 
  10   1   2     2111.78     2133.96     67.65 o 
  11   1   2      153.52      127.74     20.39 o 
  12   1   2     1085.95     1068.75     54.57 o 
  13   1   2       12.07       33.36     15.26 o 
 -13   2   2      839.83      878.19     56.06 o 
 -12   2   2      196.50      147.59     47.70 o 
 -11   2   2     1772.74     1873.13     81.02 o 
 -10   2   2      171.76      188.30     21.10 o 
  -9   2   2     1713.92     1732.55     61.06 o 
  -8   2   2      164.40      138.22     15.42 o 
  -7   2   2     3091.57     3180.94     47.89 o 
  -6   2   2       53.13       48.80      8.79 o 
  -5   2   2     5585.99     5780.49     63.76 o 
  -4   2   2     4143.46     4009.56     45.91 o 
  -3   2   2     7204.98     7191.43     60.97 o 
  -2   2   2     1432.08     1442.51     21.13 o 
  -1   2   2     6929.43     6852.36     56.06 o 
   0   2   2     1195.22     1338.78     19.20 o 
   1   2   2     7386.93     7267.67     62.41 o 
   2   2   2     1595.08     1620.21     25.65 o 
   3   2   2     7590.74     7511.17     70.80 o 
   4   2   2     3971.95     3849.20     50.11 o 
   5   2   2     6004.34     6176.57     74.88 o 
   6   2   2       84.30       72.07      9.79 o 
   7   2   2     2962.64     3035.64     46.98 o 
   8   2   2      173.62      158.90     15.88 o 
   9   2   2     1818.31     1821.65     60.29 o 
  10   2   2      163.48      197.44     29.70 o 
  11   2   2     1841.88     1987.05     84.05 o 
  12   2   2      184.28      122.73     22.01 o 
  13   2   2      812.34      834.88     57.22 o 
 -13   3   2      220.80      198.42     33.59 o 
 -12   3   2     1318.98     1380.57     61.52 o 
 -11   3   2      382.29      315.80     33.88 o 
 -10   3   2     1744.72     1765.00     58.51 o 
  -9   3   2      437.37      397.24     28.41 o 
  -8   3   2     2914.31     2930.43     51.91 o 
  -7   3   2      490.11      479.08     21.39 o 
  -6   3   2     3108.01     3105.44     47.05 o 
  -5   3   2     1836.84     1970.31     34.95 o 
  -4   3   2     9626.77     9359.88     91.58 o 
  -3   3   2     6944.36     7279.14     72.17 o 
  -2   3   2     6578.38     6381.11     53.75 o 
  -1   3   2     2468.93     2323.45     30.21 o 
   0   3   2     7747.85     7517.67     61.89 o 
   1   3   2     2757.02     2584.10     37.55 o 
   2   3   2     5975.22     5664.12     65.38 o 
   3   3   2     6972.06     7201.16     76.28 o 
   4   3   2     9358.79     9036.12     88.84 o 
   5   3   2     1771.66     1880.69     34.22 o 
   6   3   2     3013.41     2981.53     48.72 o 
   7   3   2      498.97      491.87     24.58 o 
   8   3   2     2860.90     2899.05     56.70 o 
   9   3   2      427.48      465.45     37.53 o 
  10   3   2     1817.51     1925.59     70.56 o 
  11   3   2      359.82      340.65     34.31 o 
  12   3   2     1320.22     1358.52     64.46 o 
  13   3   2      232.64      179.83     31.68 o 
 -12   4   2      112.88       92.67     21.14 o 
 -11   4   2     1558.73     1602.63     79.33 o 
 -10   4   2      255.95      247.17     25.50 o 
  -9   4   2     2416.23     2306.13     61.90 o 
  -8   4   2      208.85      222.31     18.89 o 
  -7   4   2     2698.70     2715.37     43.73 o 
  -6   4   2      162.47      169.49     13.03 o 
  -5   4   2     3079.43     3017.70     43.98 o 
  -4   4   2      817.75      786.91     18.92 o 
  -3   4   2     7534.54     7653.28     70.59 o 
  -2   4   2     1015.22     1024.42     25.93 o 
  -1   4   2     6429.43     6339.39     74.04 o 
   0   4   2      706.27      667.12     13.77 o 
   1   4   2     5806.81     5665.64     62.93 o 
   2   4   2     1125.71     1142.00     24.88 o 
   3   4   2     7749.75     7936.45     93.77 o 
   4   4   2      756.29      718.26     22.11 o 
   5   4   2     3320.62     3286.39     50.38 o 
   6   4   2      114.55      103.43     10.76 o 
   7   4   2     2914.59     2928.92     53.33 o 
   8   4   2      262.12      246.53     20.93 o 
   9   4   2     2235.24     2181.47     70.29 o 
  10   4   2      252.08      273.23     32.66 o 
  11   4   2     1474.24     1545.92     81.23 o 
  12   4   2      135.58      134.69     22.22 o 
 -12   5   2      837.60      828.55     55.00 o 
 -11   5   2       38.05       32.75     10.76 o 
 -10   5   2     2080.16     1999.63     72.34 o 
  -9   5   2      230.46      180.04     21.09 o 
  -8   5   2     2153.13     2235.88     56.21 o 
  -7   5   2       85.72      106.70     12.93 o 
  -6   5   2     2329.48     2401.61     37.93 o 
  -5   5   2       76.23       97.26      8.45 o 
  -4   5   2     3002.86     2978.55     37.80 o 
  -3   5   2      418.69      450.77     12.77 o 
  -2   5   2     8932.23     8981.08     97.43 o 
  -1   5   2     1651.68     1611.79     29.96 o 
   0   5   2     2818.11     2609.10     33.44 o 
   1   5   2     1733.63     1720.98     30.70 o 
   2   5   2     8360.02     8249.60     90.79 o 
   3   5   2      427.82      424.94     18.44 o 
   4   5   2     2767.65     2639.21     47.67 o 
   5   5   2       53.50       58.32      8.88 o 
   6   5   2     2586.23     2646.44     47.80 o 
   7   5   2       94.70      126.87     15.84 o 
   8   5   2     2086.33     2198.61     60.98 o 
   9   5   2      239.37      223.19     31.55 o 
  10   5   2     1944.97     2102.39     98.21 o 
  11   5   2       48.04       62.91     16.64 o 
  12   5   2      890.11      947.38     58.18 o 
 -12   6   2       22.14       29.47     14.38 o 
 -11   6   2      728.82      762.02     48.28 o 
 -10   6   2       24.38        5.29     14.34 o 
  -9   6   2     2457.37     2693.85     64.53 o 
  -8   6   2      353.95      316.54     24.32 o 
  -7   6   2     1996.16     2079.36     44.95 o 
  -6   6   2      159.43      127.38     11.78 o 
  -5   6   2     2986.38     2970.76     39.00 o 
  -4   6   2      623.42      664.93     17.52 o 
  -3   6   2     3763.36     3840.43     41.02 o 
  -2   6   2       89.32       87.06     13.26 o 
  -1   6   2     3365.11     3347.61     42.19 o 
   0   6   2       33.11       48.32      6.07 o 
   1   6   2     3637.30     3680.76     45.00 o 
   2   6   2       63.41       56.62      9.81 o 
   3   6   2     3587.73     3643.32     53.17 o 
   4   6   2      591.12      612.45     23.51 o 
   5   6   2     3267.35     3299.93     52.52 o 
   6   6   2      159.74      166.76     14.56 o 
   7   6   2     1988.14     1929.81     46.01 o 
   8   6   2      369.99      330.81     27.78 o 
   9   6   2     2327.68     2470.54     75.63 o 
  10   6   2       47.34       49.91     18.58 o 
  11   6   2      699.01      771.06     52.08 o 
  12   6   2       14.92       48.90     30.45 o 
 -11   7   2       77.38       91.71     38.74 o 
 -10   7   2      915.29      880.75     41.09 o 
  -9   7   2       15.21       19.87      8.79 o 
  -8   7   2     2351.32     2435.34     60.48 o 
  -7   7   2      598.76      576.18     26.28 o 
  -6   7   2     2129.29     2169.32     36.66 o 
  -5   7   2      193.05      236.99     14.01 o 
  -4   7   2     3307.09     3375.15     38.45 o 
  -3   7   2        0.74       12.67      3.72 o 
  -2   7   2     3380.71     3393.82     49.51 o 
  -1   7   2     2013.44     1939.73     30.08 o 
   0   7   2     4071.21     3982.54     47.35 o 
   1   7   2     1954.21     1920.77     36.30 o 
   2   7   2     3587.42     3637.31     52.62 o 
   3   7   2       12.24       24.22      8.26 o 
   4   7   2     3391.70     3505.80     55.12 o 
   5   7   2      181.66      199.48     18.22 o 
   6   7   2     2136.28     2186.97     46.88 o 
   7   7   2      605.17      575.69     33.26 o 
   8   7   2     2363.12     2376.84     80.22 o 
   9   7   2       26.29       34.41     12.75 o 
  10   7   2      924.35      960.23     53.91 o 
  11   7   2       77.76       37.28     14.55 o 
 -11   8   2      594.25      547.76     44.97 o 
 -10   8   2       40.85       50.89     13.44 o 
  -9   8   2     1082.71     1204.59     52.19 o 
  -8   8   2      214.08      173.08     17.42 o 
  -7   8   2     2952.57     3136.33     60.94 o 
  -6   8   2     1103.57     1061.22     32.39 o 
  -5   8   2     2754.57     2799.72     53.57 o 
  -4   8   2      418.66      418.57     15.59 o 
  -3   8   2     2959.64     2966.35     27.43 o 
  -2   8   2        2.83        6.54      5.45 o 
  -1   8   2     2766.63     2856.84     37.51 o 
   0   8   2     1119.31     1064.55     23.79 o 
   1   8   2     2832.30     2900.41     37.65 o 
   2   8   2        2.87       15.56      5.79 o 
   3   8   2     2979.72     2977.96     48.46 o 
   4   8   2      427.69      425.63     24.53 o 
   5   8   2     2599.59     2542.42     53.99 o 
   6   8   2     1117.74     1059.72     43.08 o 
   7   8   2     2957.31     2986.38     84.14 o 
   8   8   2      189.68      164.72     25.97 o 
   9   8   2     1042.26     1011.84     62.02 o 
  10   8   2       42.38       52.24     17.63 o 
  11   8   2      686.16      654.91     59.73 o 
 -10   9   2      788.82      696.54     56.80 o 
  -9   9   2       45.92       42.95     16.13 o 
  -8   9   2     1384.41     1381.57     54.86 o 
  -7   9   2      287.94      281.51     23.66 o 
  -6   9   2     2401.16     2407.77     49.64 o 
  -5   9   2      709.29      687.50     22.58 o 
  -4   9   2     2310.00     2311.39     37.05 o 
  -3   9   2      235.16      221.41     11.33 o 
  -2   9   2     2822.41     2858.91     36.84 o 
  -1   9   2      639.18      596.05     20.72 o 
   0   9   2     3801.86     3840.83     52.40 o 
   1   9   2      654.72      609.31     19.83 o 
   2   9   2     2840.28     2880.95     47.73 o 
   3   9   2      232.50      216.88     18.41 o 
   4   9   2     2299.00     2397.83     59.83 o 
   5   9   2      741.55      678.76     34.36 o 
   6   9   2     2521.30     2541.78     66.91 o 
   7   9   2      264.03      216.06     30.03 o 
   8   9   2     1360.61     1422.80     80.79 o 
   9   9   2       38.22       39.72     15.58 o 
  10   9   2      828.36      808.70     54.41 o 
  -9  10   2      805.36      663.49     56.02 o 
  -8  10   2       41.85       44.29     14.72 o 
  -7  10   2     1380.34     1481.25     59.45 o 
  -6  10   2      288.14      269.12     19.93 o 
  -5  10   2     1573.24     1489.01     30.95 o 
  -4  10   2      186.85      177.26     11.07 o 
  -3  10   2     2067.03     2076.13     34.28 o 
  -2  10   2      245.97      222.60     15.19 o 
  -1  10   2     2928.19     2949.93     53.47 o 
   0  10   2      347.44      386.79     21.08 o 
   1  10   2     2738.87     2755.56     51.32 o 
   2  10   2      255.13      260.97     15.64 o 
   3  10   2     1903.18     2001.66     61.59 o 
   4  10   2      233.88      230.99     23.97 o 
   5  10   2     1554.53     1585.79     76.95 o 
   6  10   2      271.02      214.54     24.69 o 
   7  10   2     1351.84     1307.97     70.25 o 
   8  10   2       29.61       21.44     22.34 o 
   9  10   2      874.17      890.18     52.45 o 
  -8  11   2     1012.37     1056.12     56.94 o 
  -7  11   2       13.13       45.07     13.06 o 
  -6  11   2     1084.71     1190.91     55.94 o 
  -5  11   2       52.33       29.84     10.16 o 
  -4  11   2     1054.89     1112.86     56.97 o 
  -3  11   2        4.71       28.37     11.93 o 
  -2  11   2     2174.21     2210.94     44.28 o 
  -1  11   2      207.34      221.52     16.53 o 
   0  11   2     2335.08     2370.78     48.44 o 
   1  11   2      196.61      201.37     15.76 o 
   2  11   2     2158.74     2212.61     51.14 o 
   3  11   2        9.76       14.48     14.07 o 
   4  11   2     1148.21     1210.40     52.16 o 
   5  11   2       43.79       32.15     14.72 o 
   6  11   2     1060.53     1042.69     64.79 o 
   7  11   2        9.11       35.26     15.12 o 
   8  11   2     1030.17     1014.44     69.50 o 
  -7  12   2      877.55      798.77     53.35 o 
  -6  12   2        4.87       12.89     13.21 o 
  -5  12   2      904.87      912.29     45.84 o 
  -4  12   2       49.28       39.71     11.28 o 
  -3  12   2      999.96      987.92     52.33 o 
  -2  12   2      118.88       82.79     14.99 o 
  -1  12   2     1923.29     1987.67     58.04 o 
   0  12   2      174.89      156.99     16.02 o 
   1  12   2     1967.60     1979.73     61.19 o 
   2  12   2      106.94       79.75     11.99 o 
   3  12   2     1038.25     1111.37     57.97 o 
   4  12   2       39.94       31.52     11.00 o 
   5  12   2      887.38      842.01     48.75 o 
   6  12   2       11.49       29.08     15.34 o 
   7  12   2      852.95      760.28     63.77 o 
  -5  13   2       43.86       32.11     14.78 o 
  -4  13   2      977.58      990.66     52.57 o 
  -3  13   2      278.16      249.74     28.93 o 
  -2  13   2      997.51      946.60     49.01 o 
  -1  13   2      102.86       77.63     17.44 o 
   0  13   2     1373.59     1305.42     67.40 o 
   1  13   2       75.36       56.32     25.68 o 
   2  13   2     1081.46     1051.62     95.91 o 
   3  13   2      254.41      208.33     29.67 o 
   4  13   2     1038.11     1100.80     66.88 o 
   5  13   2       47.17       45.33     21.79 o 
  -2  14   2      148.49       82.10     44.09 o 
  -1  14   2      817.02      779.34     57.33 o 
   0  14   2       50.91       21.21     19.75 o 
   1  14   2      841.49      868.24     63.28 o 
   2  14   2      129.83       57.34     27.06 o 
   0   0   3     4179.29     4112.91     83.09 o 
   1   0   3     7757.42     7412.36     57.57 o 
   2   0   3     2869.22     2840.47     30.75 o 
   3   0   3     1489.98     1163.72     21.12 o 
   4   0   3     6235.43     6548.13     68.41 o 
   5   0   3     9347.67     9289.72     95.14 o 
   6   0   3       73.29       88.40      9.18 o 
   7   0   3     2863.85     2844.08     44.91 o 
   8   0   3      381.68      362.50     19.20 o 
   9   0   3     2067.40     2090.95     53.57 o 
  10   0   3      264.87      268.70     26.59 o 
  11   0   3      873.81      891.13     51.72 o 
  12   0   3       95.06       65.68     19.21 o 
  13   0   3      825.18      868.47     55.12 o 
 -13   1   3      254.73      191.40     28.57 o 
 -12   1   3     1213.22     1206.43     59.26 o 
 -11   1   3      269.87      269.46     34.76 o 
 -10   1   3     1155.61     1252.44     54.97 o 
  -9   1   3      503.73      518.37     31.16 o 
  -8   1   3     1829.52     1870.95     41.40 o 
  -7   1   3      483.12      450.37     20.22 o 
  -6   1   3     3225.44     3237.39     44.94 o 
  -5   1   3     1080.56     1024.55     23.45 o 
  -4   1   3     5402.48     5550.06     61.15 o 
  -3   1   3     6880.01     6849.76     67.45 o 
  -2   1   3     2121.82     2045.46     32.40 o 
  -1   1   3      307.30      307.53      9.44 o 
   0   1   3     6251.97     5983.94     47.46 o 
   1   1   3      192.51      208.55     12.59 o 
   2   1   3     2530.85     2382.50     36.37 o 
   3   1   3     6964.24     6868.35     67.54 o 
   4   1   3     5795.12     5917.09     63.99 o 
   5   1   3      994.45      928.97     24.56 o 
   6   1   3     2872.80     2829.97     46.24 o 
   7   1   3      549.98      506.64     21.50 o 
   8   1   3     1743.38     1756.87     40.38 o 
   9   1   3      510.30      490.88     28.95 o 
  10   1   3     1133.33     1166.86     55.18 o 
  11   1   3      317.44      323.27     35.17 o 
  12   1   3     1221.79     1263.56     64.21 o 
  13   1   3      202.95      180.45     30.77 o 
 -12   2   3      246.88      210.38     26.18 o 
 -11   2   3     2752.26     2935.83     91.36 o 
 -10   2   3      539.78      531.81     38.83 o 
  -9   2   3     2609.98     2624.79     74.11 o 
  -8   2   3      706.70      686.10     27.68 o 
  -7   2   3     4287.13     4254.68     53.53 o 
  -6   2   3      702.59      723.96     22.09 o 
  -5   2   3     6461.58     6429.60     64.82 o 
  -4   2   3     1472.60     1513.78     26.73 o 
  -3   2   3    16540.33    16723.77    135.84 o 
  -2   2   3     5653.39     5878.77     56.71 o 
  -1   2   3     8649.27     8002.38     65.10 o 
   0   2   3     1428.73     1306.41     18.54 o 
   1   2   3     8652.74     8008.97     64.82 o 
   2   2   3     5408.45     5595.74     52.91 o 
   3   2   3    17168.97    17196.53    158.83 o 
   4   2   3     1583.48     1620.35     30.99 o 
   5   2   3     6407.08     6340.90     71.48 o 
   6   2   3      644.67      676.18     24.46 o 
   7   2   3     3938.02     3841.48     51.50 o 
   8   2   3      750.42      711.53     26.22 o 
   9   2   3     2624.96     2567.43     66.68 o 
  10   2   3      565.92      598.35     41.42 o 
  11   2   3     2780.41     2939.94     91.12 o 
  12   2   3      240.80      189.89     26.63 o 
 -12   3   3      780.61      818.92     53.11 o 
 -11   3   3      338.33      315.35     33.42 o 
 -10   3   3     3702.46     3856.07     82.18 o 
  -9   3   3      801.76      876.71     44.15 o 
  -8   3   3     1752.79     1762.80     39.96 o 
  -7   3   3      702.65      682.42     23.23 o 
  -6   3   3     3551.37     3631.50     46.18 o 
  -5   3   3     1132.05     1100.69     24.79 o 
  -4   3   3     5527.21     5725.26     61.77 o 
  -3   3   3      852.09      799.77     18.17 o 
  -2   3   3    11772.56    11913.16     99.46 o 
  -1   3   3     7580.60     7898.68     73.07 o 
   0   3   3     4129.94     4083.39     43.08 o 
   1   3   3     7234.39     7579.93     70.38 o 
   2   3   3    11662.74    11703.80    111.22 o 
   3   3   3      858.35      809.61     20.66 o 
   4   3   3     5901.79     6168.90     73.46 o 
   5   3   3     1290.19     1286.66     29.57 o 
   6   3   3     3397.05     3489.51     50.60 o 
   7   3   3      647.65      637.29     24.40 o 
   8   3   3     1672.66     1672.99     41.69 o 
   9   3   3      777.56      741.19     36.25 o 
  10   3   3     3767.03     4024.20     97.67 o 
  11   3   3      335.29      338.89     35.53 o 
  12   3   3      741.19      769.47     51.70 o 
 -12   4   3      374.13      359.05     37.67 o 
 -11   4   3     1138.99     1152.40     55.76 o 
 -10   4   3      336.19      300.35     28.52 o 
  -9   4   3     3096.49     3112.86     76.65 o 
  -8   4   3     1123.61     1114.29     34.80 o 
  -7   4   3     3603.39     3678.22     50.69 o 
  -6   4   3      804.38      745.97     22.27 o 
  -5   4   3     4286.51     4206.59     47.37 o 
  -4   4   3      873.60      830.21     20.43 o 
  -3   4   3     8158.65     7807.25     75.53 o 
  -2   4   3     1505.31     1551.78     27.49 o 
  -1   4   3    10724.95    10618.69    104.11 o 
   0   4   3     8623.57     8810.56     81.38 o 
   1   4   3    10328.98     9996.24    100.78 o 
   2   4   3     1361.01     1425.60     31.61 o 
   3   4   3     8107.08     7826.39     85.90 o 
   4   4   3      916.22      915.13     23.60 o 
   5   4   3     4334.15     4287.10     53.30 o 
   6   4   3      875.15      896.47     27.33 o 
   7   4   3     3614.35     3643.75     67.45 o 
   8   4   3     1007.25      954.36     34.87 o 
   9   4   3     3229.38     3189.97     82.52 o 
  10   4   3      345.37      334.90     35.46 o 
  11   4   3     1158.66     1178.22     73.78 o 
  12   4   3      385.72      368.06     40.42 o 
 -12   5   3      876.21      855.06     52.77 o 
 -11   5   3      306.77      299.23     37.49 o 
 -10   5   3      409.83      388.91     30.00 o 
  -9   5   3       86.97       82.47     17.65 o 
  -8   5   3     2896.75     2983.36     60.92 o 
  -7   5   3      826.82      754.07     26.43 o 
  -6   5   3     1969.23     2097.97     32.83 o 
  -5   5   3      897.34      856.13     20.83 o 
  -4   5   3     1960.02     1945.02     26.23 o 
  -3   5   3      176.25      136.59     10.53 o 
  -2   5   3     3554.12     3706.05     48.81 o 
  -1   5   3     1367.65     1371.63     25.63 o 
   0   5   3     2340.01     2408.03     32.45 o 
   1   5   3     1483.96     1462.61     33.75 o 
   2   5   3     3385.09     3542.04     56.63 o 
   3   5   3      151.44      121.89     13.33 o 
   4   5   3     1870.86     1861.88     40.00 o 
   5   5   3      955.66      894.37     30.88 o 
   6   5   3     2015.09     2056.07     46.19 o 
   7   5   3      748.21      628.21     32.52 o 
   8   5   3     3006.22     3191.58    101.58 o 
   9   5   3       91.54       80.99     18.74 o 
  10   5   3      493.15      497.85     42.00 o 
  11   5   3      288.62      258.20     33.78 o 
  12   5   3      808.42      816.93     53.75 o 
 -11   6   3      736.65      725.74     51.17 o 
 -10   6   3      145.01      118.78     19.21 o 
  -9   6   3     1335.17     1309.67     43.87 o 
  -8   6   3      261.97      231.75     18.64 o 
  -7   6   3     2208.85     2216.65     48.36 o 
  -6   6   3     1691.69     1730.15     34.50 o 
  -5   6   3     3266.34     3244.16     35.56 o 
  -4   6   3      536.58      560.38     13.46 o 
  -3   6   3     4389.17     4409.01     51.98 o 
  -2   6   3      568.74      557.46     19.12 o 
  -1   6   3     3655.21     3523.65     44.30 o 
   0   6   3      789.39      806.94     17.07 o 
   1   6   3     3843.16     3738.88     57.84 o 
   2   6   3      606.80      586.62     23.94 o 
   3   6   3     4170.01     4149.44     60.26 o 
   4   6   3      537.97      554.19     24.57 o 
   5   6   3     3220.36     3134.55     55.45 o 
   6   6   3     1643.13     1652.50     49.45 o 
   7   6   3     2194.12     2072.84     62.85 o 
   8   6   3      328.84      272.50     38.48 o 
   9   6   3     1437.27     1483.20     62.62 o 
  10   6   3      132.27      135.72     26.84 o 
  11   6   3      689.12      684.27     50.44 o 
 -11   7   3      151.26       77.52     19.66 o 
 -10   7   3     1007.89     1014.63     50.93 o 
  -9   7   3      125.39      148.85     21.40 o 
  -8   7   3     1408.31     1435.35     40.69 o 
  -7   7   3      615.33      573.89     26.91 o 
  -6   7   3     1840.16     1903.17     40.47 o 
  -5   7   3     1029.83     1037.42     22.12 o 
  -4   7   3     3946.84     4116.96     58.51 o 
  -3   7   3      363.93      376.19     21.73 o 
  -2   7   3     1728.09     1729.73     32.53 o 
  -1   7   3      482.68      455.12     17.01 o 
   0   7   3     3257.20     3332.99     41.63 o 
   1   7   3      471.75      441.08     23.24 o 
   2   7   3     1983.27     2043.18     48.26 o 
   3   7   3      336.67      326.69     20.97 o 
   4   7   3     3941.29     4201.88     66.28 o 
   5   7   3      998.94      965.44     34.48 o 
   6   7   3     1741.58     1731.69     53.51 o 
   7   7   3      690.74      591.58     46.77 o 
   8   7   3     1456.04     1407.64     68.04 o 
   9   7   3       99.40       76.10     18.65 o 
  10   7   3      960.68     1010.89     56.61 o 
  11   7   3      163.75      165.19     37.24 o 
 -10   8   3      264.76      238.53     26.96 o 
  -9   8   3     1366.79     1379.39     57.24 o 
  -8   8   3      298.89      274.70     22.43 o 
  -7   8   3     2969.31     3037.50     87.85 o 
  -6   8   3      973.16      942.42     25.59 o 
  -5   8   3     2763.18     2688.97     75.97 o 
  -4   8   3      653.36      655.08     28.11 o 
  -3   8   3     3675.25     3642.92     61.73 o 
  -2   8   3      754.89      704.78     27.03 o 
  -1   8   3     5572.11     5666.13     52.38 o 
   0   8   3      772.49      744.91     16.80 o 
   1   8   3     5635.69     5655.54     71.91 o 
   2   8   3      705.38      680.76     25.35 o 
   3   8   3     3957.79     3978.39     63.41 o 
   4   8   3      629.86      628.60     29.21 o 
   5   8   3     2530.90     2462.22     58.50 o 
   6   8   3     1066.80      983.52     40.47 o 
   7   8   3     2959.01     2985.93     97.55 o 
   8   8   3      287.31      266.74     40.46 o 
   9   8   3     1301.27     1287.40     70.31 o 
  10   8   3      253.12      224.66     33.31 o 
 -10   9   3      909.12      917.17     63.43 o 
  -9   9   3      381.32      363.12     36.48 o 
  -8   9   3     1533.93     1555.93     48.35 o 
  -7   9   3      297.35      289.80     24.78 o 
  -6   9   3     3019.65     3109.70     41.74 o 
  -5   9   3      315.63      299.61     29.46 o 
  -4   9   3      816.71      813.87     44.57 o 
  -3   9   3      401.46      425.09     28.46 o 
  -2   9   3     3294.91     3389.90     64.37 o 
  -1   9   3     1351.72     1344.01     35.97 o 
   0   9   3     4479.41     4687.47     76.09 o 
   1   9   3     1288.22     1307.93     45.92 o 
   2   9   3     3521.54     3805.74     67.12 o 
   3   9   3      419.10      412.48     25.27 o 
   4   9   3      827.66      824.90     36.95 o 
   5   9   3      302.60      284.69     24.95 o 
   6   9   3     2955.45     2950.58     81.11 o 
   7   9   3      302.15      299.92     50.23 o 
   8   9   3     1541.25     1580.15     76.43 o 
   9   9   3      364.41      303.88     43.67 o 
  10   9   3      912.87      951.29     55.23 o 
  -9  10   3     1178.41     1186.61     60.04 o 
  -8  10   3      515.05      458.30     45.14 o 
  -7  10   3     1668.77     1697.94     63.84 o 
  -6  10   3      205.67      165.36     28.57 o 
  -5  10   3     2224.78     2085.87     80.45 o 
  -4  10   3      211.33      199.53     23.43 o 
  -3  10   3     1197.54     1122.31     47.80 o 
  -2  10   3      316.95      277.27     22.63 o 
  -1  10   3     3611.38     3539.68     66.06 o 
   0  10   3     1559.77     1554.94     31.85 o 
   1  10   3     3717.13     3822.40     87.14 o 
   2  10   3      376.26      351.39     25.52 o 
   3  10   3     1166.06     1083.38     41.47 o 
   4  10   3      215.90      205.91     22.53 o 
   5  10   3     2239.98     2256.47     86.04 o 
   6  10   3      169.06      164.23     31.16 o 
   7  10   3     1672.94     1696.10     78.87 o 
   8  10   3      510.07      396.68     46.70 o 
   9  10   3     1174.25     1172.49     73.68 o 
  -8  11   3      589.51      546.97     43.65 o 
  -7  11   3      272.78      240.51     30.22 o 
  -6  11   3     1106.18     1078.73     55.07 o 
  -5  11   3      129.16      133.80     23.11 o 
  -4  11   3     1339.32     1372.02     61.89 o 
  -3  11   3      154.27      181.23     32.62 o 
  -2  11   3     1453.86     1501.22     50.20 o 
  -1  11   3      807.59      781.86     36.18 o 
   0  11   3     1055.06     1031.15     31.97 o 
   1  11   3      896.70      920.19     48.50 o 
   2  11   3     1330.76     1384.35     45.32 o 
   3  11   3      132.00      133.71     21.87 o 
   4  11   3     1299.68     1345.82     62.06 o 
   5  11   3      121.15      111.70     24.62 o 
   6  11   3     1195.46     1163.02     74.23 o 
   7  11   3      241.67      240.67     29.59 o 
   8  11   3      598.78      573.07     59.19 o 
  -6  12   3      254.23      263.65     33.06 o 
  -5  12   3     1193.77     1195.87     56.34 o 
  -4  12   3      128.13       85.57     24.09 o 
  -3  12   3     2105.15     2098.10     81.39 o 
  -2  12   3      326.65      266.49     25.75 o 
  -1  12   3     1054.12     1010.56     46.11 o 
   0  12   3       99.15      124.92     22.77 o 
   1  12   3      973.66      990.03     66.99 o 
   2  12   3      323.15      312.17     40.85 o 
   3  12   3     1994.96     1954.83     82.64 o 
   4  12   3      132.05       65.05     24.59 o 
   5  12   3     1282.79     1300.17     75.33 o 
   6  12   3      245.46      219.07     35.01 o 
  -4  13   3     1327.54     1384.74     72.33 o 
  -3  13   3      311.12      324.89     41.59 o 
  -2  13   3      808.54      811.72     59.64 o 
  -1  13   3      143.89      120.05     27.61 o 
   0  13   3     1530.22     1557.87     73.55 o 
   1  13   3      107.65       85.58     23.12 o 
   2  13   3      740.58      796.26     59.82 o 
   3  13   3      309.54      260.98     40.51 o 
   4  13   3     1310.11     1372.05    109.32 o 
   0   0   4     3220.89     3190.09     91.12 o 
   1   0   4     3981.80     3939.03     41.92 o 
   2   0   4    11607.62    11972.95    103.65 o 
   3   0   4     6758.90     7145.89     70.76 o 
   4   0   4     7713.85     7934.12     81.84 o 
   5   0   4      221.80      192.16     12.51 o 
   6   0   4     2080.58     2039.71     36.51 o 
   7   0   4     2639.38     2619.02     43.22 o 
   8   0   4     1701.26     1691.08     41.81 o 
   9   0   4      342.42      341.17     30.67 o 
  10   0   4     1966.30     2134.12     71.96 o 
  11   0   4     1870.48     2049.69     73.03 o 
  12   0   4     1209.33     1238.27     59.86 o 
 -12   1   4      455.88      437.71     40.13 o 
 -11   1   4     1187.64     1312.74     57.90 o 
 -10   1   4     1190.04     1203.64     52.37 o 
  -9   1   4     1612.38     1650.87     58.84 o 
  -8   1   4      979.93      902.46     31.79 o 
  -7   1   4     1442.23     1456.97     32.66 o 
  -6   1   4     2027.91     1978.85     34.47 o 
  -5   1   4     2533.28     2631.16     39.83 o 
  -4   1   4     1582.49     1583.29     28.65 o 
  -3   1   4     4684.08     4784.96     53.58 o 
  -2   1   4     5256.01     5349.94     53.80 o 
  -1   1   4     2527.77     2433.83     67.30 o 
   0   1   4     8381.76     8450.23     91.78 o 
   1   1   4     2038.38     1982.07     50.53 o 
   2   1   4     5515.10     5654.70     56.26 o 
   3   1   4     5082.44     5141.28     61.11 o 
   4   1   4     1483.05     1453.84     28.04 o 
   5   1   4     2663.41     2826.71     41.59 o 
   6   1   4     1943.54     1944.70     37.31 o 
   7   1   4     1250.72     1233.02     31.21 o 
   8   1   4     1007.27      936.68     32.85 o 
   9   1   4     1552.89     1566.93     50.72 o 
  10   1   4     1238.60     1321.92     55.17 o 
  11   1   4     1082.83     1140.15     54.64 o 
  12   1   4      410.96      395.51     39.15 o 
 -12   2   4     1032.87     1126.76     59.82 o 
 -11   2   4       47.33       47.68     17.37 o 
 -10   2   4     1921.16     2051.41     82.73 o 
  -9   2   4     1351.19     1349.76     53.93 o 
  -8   2   4     4283.88     4232.11     73.58 o 
  -7   2   4     1135.76     1083.10     29.93 o 
  -6   2   4     5044.81     5185.51     56.37 o 
  -5   2   4     2794.43     2848.79     38.04 o 
  -4   2   4     7555.37     7642.07     73.67 o 
  -3   2   4       94.91       78.42      7.48 o 
  -2   2   4     9049.68     9125.54     79.12 o 
  -1   2   4     3555.79     3638.99     40.11 o 
   0   2   4    14893.51    15670.67    130.06 o 
   1   2   4     3592.92     3646.48     39.59 o 
   2   2   4     9429.83     9495.10    107.10 o 
   3   2   4      107.75       73.64      8.78 o 
   4   2   4     7436.10     7445.69     72.36 o 
   5   2   4     2588.81     2664.92     41.06 o 
   6   2   4     5172.67     5263.35     63.07 o 
   7   2   4     1092.24     1101.25     33.10 o 
   8   2   4     3974.97     3949.00     66.28 o 
   9   2   4     1426.69     1321.98     46.11 o 
  10   2   4     1994.84     2009.29     86.52 o 
  11   2   4       22.81       21.60     20.23 o 
  12   2   4      998.31     1027.20     61.41 o 
 -12   3   4      460.36      442.08     39.84 o 
 -11   3   4      967.73      974.19     57.16 o 
 -10   3   4       23.88       17.60     11.78 o 
  -9   3   4     1644.24     1702.21     60.14 o 
  -8   3   4     2101.85     2104.07     49.20 o 
  -7   3   4     4081.18     4198.63     52.94 o 
  -6   3   4     1588.06     1566.36     31.13 o 
  -5   3   4     3466.93     3447.99     42.86 o 
  -4   3   4     1297.90     1261.49     24.88 o 
  -3   3   4     3704.63     3822.00     45.43 o 
  -2   3   4     2661.85     2561.10     34.78 o 
  -1   3   4     9622.10     9918.60     95.59 o 
   0   3   4      702.53      627.66     15.22 o 
   1   3   4    10635.00    10870.08    103.93 o 
   2   3   4     2708.58     2585.10     35.12 o 
   3   3   4     3682.87     3793.77     55.41 o 
   4   3   4     1340.86     1349.73     29.09 o 
   5   3   4     3391.66     3408.45     47.69 o 
   6   3   4     1561.06     1498.59     34.77 o 
   7   3   4     3946.19     4003.91     57.54 o 
   8   3   4     2143.72     2213.43     52.28 o 
   9   3   4     1789.65     1738.26     56.04 o 
  10   3   4       19.09       31.66     15.78 o 
  11   3   4      952.40      916.97     51.25 o 
  12   3   4      458.86      431.37     44.76 o 
 -12   4   4      987.33      966.18     55.37 o 
 -11   4   4      290.62      321.48     36.11 o 
 -10   4   4     1723.66     1711.20     62.61 o 
  -9   4   4      558.48      522.85     36.32 o 
  -8   4   4     3309.13     3366.96     74.37 o 
  -7   4   4      893.05      879.81     28.71 o 
  -6   4   4     6042.89     6161.86     61.55 o 
  -5   4   4     1271.59     1259.27     27.40 o 
  -4   4   4     5089.02     5143.67     49.64 o 
  -3   4   4     3181.35     3263.20     39.46 o 
  -2   4   4     6619.49     6838.39     67.19 o 
  -1   4   4      453.23      417.00     12.94 o 
   0   4   4     6764.29     6634.07     67.82 o 
   1   4   4      505.94      454.86     15.76 o 
   2   4   4     6793.90     6960.29     81.04 o 
   3   4   4     3092.98     3180.12     44.01 o 
   4   4   4     5049.24     5193.01     57.14 o 
   5   4   4     1304.22     1304.73     30.80 o 
   6   4   4     5612.15     5779.20     79.45 o 
   7   4   4      915.14      910.66     30.80 o 
   8   4   4     3758.59     3708.27     70.55 o 
   9   4   4      539.28      536.88     32.72 o 
  10   4   4     1686.11     1653.71     71.69 o 
  11   4   4      296.00      284.38     33.69 o 
  12   4   4      989.69      975.68     58.88 o 
 -11   5   4      796.43      854.80     50.96 o 
 -10   5   4     1198.91     1214.60     46.16 o 
  -9   5   4     1115.87     1113.75     42.50 o 
  -8   5   4      834.21      772.85     31.08 o 
  -7   5   4     1432.95     1467.31     32.99 o 
  -6   5   4      622.40      596.85     19.03 o 
  -5   5   4     3142.74     3203.47     36.03 o 
  -4   5   4     5255.34     5344.88     45.08 o 
  -3   5   4     2039.06     1981.51     24.57 o 
  -2   5   4     1042.87      980.37     24.31 o 
  -1   5   4     2690.78     2700.29     37.44 o 
   0   5   4     3752.75     3847.39     43.31 o 
   1   5   4     2542.44     2502.39     33.91 o 
   2   5   4     1122.74     1083.39     29.44 o 
   3   5   4     2114.52     2041.94     41.01 o 
   4   5   4     5249.15     5405.06     70.14 o 
   5   5   4     2824.61     2886.66     58.84 o 
   6   5   4      640.05      604.91     27.79 o 
   7   5   4     1792.58     1820.50     52.42 o 
   8   5   4      852.10      821.86     53.33 o 
   9   5   4     1066.29     1091.22     60.93 o 
  10   5   4     1182.72     1133.62     55.31 o 
  11   5   4      832.71      774.54     50.74 o 
 -11   6   4      741.53      677.91     52.21 o 
 -10   6   4     1087.68     1106.14     56.55 o 
  -9   6   4      426.83      418.57     33.52 o 
  -8   6   4     1693.56     1794.24     44.20 o 
  -7   6   4     1320.72     1346.58     34.65 o 
  -6   6   4     2507.98     2484.26     45.19 o 
  -5   6   4      553.67      542.41     17.24 o 
  -4   6   4     4009.92     4173.29     51.64 o 
  -3   6   4     1935.40     1973.50     36.09 o 
  -2   6   4     3405.60     3578.75     45.14 o 
  -1   6   4     2902.82     2932.44     40.00 o 
   0   6   4     3633.36     3753.73     43.71 o 
   1   6   4     2934.22     2909.52     44.96 o 
   2   6   4     3484.91     3659.51     56.38 o 
   3   6   4     2022.63     2028.72     44.09 o 
   4   6   4     3637.66     3748.40     64.80 o 
   5   6   4      454.93      467.59     27.83 o 
   6   6   4     2798.60     2746.01     65.93 o 
   7   6   4     1345.33     1319.36     47.03 o 
   8   6   4     1589.51     1615.94     70.33 o 
   9   6   4      432.57      414.69     47.89 o 
  10   6   4     1115.57      997.25     53.09 o 
  11   6   4      718.87      680.21     49.00 o 
 -10   7   4      629.72      607.72     41.20 o 
  -9   7   4      828.39      880.14     39.31 o 
  -8   7   4      510.49      438.92     24.42 o 
  -7   7   4     1529.81     1555.82     39.98 o 
  -6   7   4     2578.21     2545.35     37.77 o 
  -5   7   4     1416.31     1428.25     38.27 o 
  -4   7   4       80.71       73.16     10.53 o 
  -3   7   4     2139.71     2160.62     40.61 o 
  -2   7   4     4202.93     4338.47     49.03 o 
  -1   7   4     2614.79     2681.72     44.54 o 
   0   7   4     1465.41     1404.84     15.00 o 
   1   7   4     2706.11     2769.14     45.67 o 
   2   7   4     4253.89     4496.01     63.97 o 
   3   7   4     2208.39     2170.80     50.97 o 
   4   7   4       21.47       36.91     10.55 o 
   5   7   4     1349.03     1449.45     43.98 o 
   6   7   4     2574.67     2477.69     61.53 o 
   7   7   4     1463.08     1459.46     68.82 o 
   8   7   4      507.60      453.32     62.10 o 
   9   7   4      834.13      875.25     57.67 o 
  10   7   4      628.54      598.46     47.25 o 
 -10   8   4     1125.39     1156.98    129.85 o 
  -9   8   4      465.17      446.67     38.57 o 
  -8   8   4     1913.16     1957.67     51.27 o 
  -7   8   4      111.98      100.35     11.06 o 
  -6   8   4     2611.50     2622.97     67.41 o 
  -5   8   4     1775.00     1763.86     48.70 o 
  -4   8   4     3294.36     3307.15     60.53 o 
  -3   8   4      246.82      263.60     18.04 o 
  -2   8   4     3764.48     3930.89     50.48 o 
  -1   8   4     1381.36     1343.83     31.12 o 
   0   8   4     4705.64     4739.70     76.60 o 
   1   8   4     1420.58     1387.83     36.52 o 
   2   8   4     4014.98     4155.44     66.09 o 
   3   8   4      201.66      208.24     18.60 o 
   4   8   4     3337.12     3298.77     67.80 o 
   5   8   4     1798.51     1653.47     52.28 o 
   6   8   4     2452.47     2630.96     92.96 o 
   7   8   4      101.15      129.97     31.41 o 
   8   8   4     1917.37     1960.09     82.88 o 
   9   8   4      462.56      485.55     48.34 o 
  10   8   4     1131.83     1042.16     58.23 o 
  -9   9   4      996.49     1006.13     56.16 o 
  -8   9   4      288.99      267.26     38.08 o 
  -7   9   4     1441.30     1489.80     59.57 o 
  -6   9   4      333.45      335.42     27.04 o 
  -5   9   4     1588.97     1533.89     49.95 o 
  -4   9   4     2856.71     2896.64     77.75 o 
  -3   9   4     2223.56     2270.18     52.17 o 
  -2   9   4      165.53      160.31     14.01 o 
  -1   9   4     2446.49     2474.33     47.20 o 
   0   9   4      964.65      972.95     39.16 o 
   1   9   4     2761.91     2793.37     57.21 o 
   2   9   4      129.34       88.49     15.49 o 
   3   9   4     2056.05     2075.24     51.89 o 
   4   9   4     2866.93     2948.32    108.92 o 
   5   9   4     1741.15     1847.76     78.36 o 
   6   9   4      313.33      352.83     38.20 o 
   7   9   4     1306.67     1350.75     69.97 o 
   8   9   4      303.55      292.82     45.73 o 
   9   9   4     1015.89      967.26     64.41 o 
  -8  10   4     1257.33     1238.09     61.31 o 
  -7  10   4      350.41      342.08     34.80 o 
  -6  10   4     1753.40     1637.78     65.09 o 
  -5  10   4      634.68      627.89     36.71 o 
  -4  10   4     1602.22     1539.60     80.37 o 
  -3  10   4     1522.69     1395.47     59.23 o 
  -2  10   4     2988.91     2996.87     73.54 o 
  -1  10   4      206.05      209.24     14.16 o 
   0  10   4     2186.66     2314.24     83.66 o 
   1  10   4      195.86      186.50     30.55 o 
   2  10   4     2783.26     2827.77     95.33 o 
   3  10   4     1543.86     1573.97     73.36 o 
   4  10   4     1752.49     1774.85     88.09 o 
   5  10   4      637.45      686.83     52.24 o 
   6  10   4     1808.33     1767.18     79.85 o 
   7  10   4      348.37      301.37     59.44 o 
   8  10   4     1228.81     1249.98     73.91 o 
  -7  11   4      884.91      890.42     53.91 o 
  -6  11   4      482.63      431.99     39.83 o 
  -5  11   4      790.79      796.21     49.41 o 
  -4  11   4      959.34      902.02     46.35 o 
  -3  11   4      628.83      639.49     40.72 o 
  -2  11   4      553.40      513.05     34.51 o 
  -1  11   4     2500.24     2433.98    119.97 o 
   0  11   4      909.28      882.22     61.77 o 
   1  11   4     2062.46     2155.72    113.90 o 
   2  11   4      541.22      555.32     52.71 o 
   3  11   4      750.96      774.01     59.14 o 
   4  11   4      961.39      941.84     60.87 o 
   5  11   4      767.86      706.13     66.94 o 
   6  11   4      500.61      464.28     43.43 o 
   7  11   4      953.41     1010.90     64.98 o 
  -5  12   4      464.15      361.19     37.85 o 
  -4  12   4     1030.84      973.88     64.26 o 
  -3  12   4      382.27      373.63     43.67 o 
  -2  12   4     1085.27     1084.34     65.23 o 
  -1  12   4      804.65      817.69     56.90 o 
   0  12   4     1939.37     1993.34     81.94 o 
   1  12   4      754.44      687.45     52.03 o 
   2  12   4     1048.83     1076.22     64.38 o 
   3  12   4      378.10      331.98     40.97 o 
   4  12   4     1024.55     1060.30     69.38 o 
   5  12   4      491.60      510.11     62.11 o 
  -3  13   4      894.30      966.97     67.53 o 
  -2  13   4     1316.43     1232.20     72.50 o 
  -1  13   4      759.38      737.08     57.99 o 
   0  13   4       66.33       66.77     33.17 o 
   1  13   4      845.15      843.24     60.77 o 
   2  13   4     1275.23     1221.14     94.83 o 
   3  13   4      845.60      841.65     65.95 o 
   0   0   5    13363.64    13569.40    326.34 o 
   1   0   5     1856.42     1928.84     47.01 o 
   2   0   5     7243.94     7416.88     71.46 o 
   3   0   5      392.87      428.77     14.16 o 
   4   0   5     5271.90     5351.52     51.29 o 
   5   0   5      898.79      991.07     24.85 o 
   6   0   5     8010.82     8364.53     75.93 o 
   7   0   5      106.55      110.43     14.00 o 
   8   0   5     2728.33     2771.07     54.68 o 
   9   0   5        2.42       15.57     17.22 o 
  10   0   5     1650.73     1740.04     71.68 o 
  11   0   5        2.58       20.79     15.27 o 
  12   0   5     1107.30     1130.67     60.23 o 
 -12   1   5       30.89       54.69     22.06 o 
 -11   1   5     1294.19     1333.97     58.61 o 
 -10   1   5       52.87       51.34     19.19 o 
  -9   1   5     1880.64     1976.12     63.55 o 
  -8   1   5       17.53       11.29     11.24 o 
  -7   1   5     3474.32     3530.98     51.29 o 
  -6   1   5      483.79      436.43     19.14 o 
  -5   1   5     4923.35     5204.29     55.23 o 
  -4   1   5       68.86       93.04      9.27 o 
  -3   1   5     3176.61     3305.86     39.62 o 
  -2   1   5      411.28      417.75     11.04 o 
  -1   1   5     7245.40     7232.94     74.05 o 
   0   1   5      324.22      335.63     10.86 o 
   1   1   5     6989.44     6969.94    125.64 o 
   2   1   5      409.13      411.58     13.14 o 
   3   1   5     3044.91     3145.25     38.27 o 
   4   1   5       59.06       75.38      8.07 o 
   5   1   5     4770.21     5018.16     54.28 o 
   6   1   5      477.57      446.70     20.48 o 
   7   1   5     3480.15     3562.25     57.71 o 
   8   1   5       20.61       27.49      7.85 o 
   9   1   5     1935.08     1991.42     65.74 o 
  10   1   5       48.66       92.93     25.82 o 
  11   1   5     1382.36     1362.10     61.05 o 
  12   1   5       26.79       24.27     12.81 o 
 -12   2   5     1215.09     1214.60     58.84 o 
 -11   2   5       79.64       68.64     21.13 o 
 -10   2   5     1536.50     1527.06     67.34 o 
  -9   2   5       75.23       91.76     19.11 o 
  -8   2   5     2719.72     2716.58     52.16 o 
  -7   2   5       14.95       27.52      8.24 o 
  -6   2   5     3154.68     3084.46     46.83 o 
  -5   2   5       34.00       31.93      8.06 o 
  -4   2   5     4308.71     4265.09     46.43 o 
  -3   2   5       13.42       30.75      5.69 o 
  -2   2   5     4568.11     4689.22     51.78 o 
  -1   2   5       80.29       75.81      6.36 o 
   0   2   5     8117.92     8482.17     78.74 o 
   1   2   5       71.01       74.67      8.74 o 
   2   2   5     4314.69     4332.22     44.99 o 
   3   2   5        8.99       23.79      6.66 o 
   4   2   5     4622.93     4546.52     48.21 o 
   5   2   5       37.37       44.40     10.36 o 
   6   2   5     3028.61     3079.34     51.81 o 
   7   2   5       16.36       23.86      7.95 o 
   8   2   5     2782.47     2878.25     56.87 o 
   9   2   5       78.85       72.26     17.62 o 
  10   2   5     1580.89     1674.30     72.26 o 
  11   2   5       73.35       49.97     13.34 o 
  12   2   5     1142.79     1151.09     63.06 o 
 -11   3   5     1228.40     1232.65     54.33 o 
 -10   3   5       45.10       11.92     17.71 o 
  -9   3   5     1868.48     1914.65     63.30 o 
  -8   3   5      170.79      165.18     15.61 o 
  -7   3   5     2854.53     2954.25     51.58 o 
  -6   3   5      144.96      131.57     12.46 o 
  -5   3   5     2346.22     2457.76     35.93 o 
  -4   3   5      144.98      129.98     10.55 o 
  -3   3   5     2790.00     2831.61     41.69 o 
  -2   3   5       54.54       53.47      7.59 o 
  -1   3   5     7266.38     7631.66     72.76 o 
   0   3   5      189.76      212.43     10.02 o 
   1   3   5     6647.11     7020.42     69.09 o 
   2   3   5       45.30       43.10      5.80 o 
   3   3   5     2692.18     2720.26     35.25 o 
   4   3   5      156.09      152.49     11.78 o 
   5   3   5     2372.84     2522.04     40.64 o 
   6   3   5      140.14      110.25     11.48 o 
   7   3   5     2765.34     2900.03     57.57 o 
   8   3   5      166.25      147.52     16.62 o 
   9   3   5     1952.44     1821.78     56.70 o 
  10   3   5       41.59       39.48     20.03 o 
  11   3   5     1253.78     1209.93     58.31 o 
 -11   4   5       66.71       52.33     14.14 o 
 -10   4   5     1343.48     1464.89     56.74 o 
  -9   4   5       54.24       58.79     13.91 o 
  -8   4   5     2734.86     2830.63     68.27 o 
  -7   4   5       38.10       32.20      7.97 o 
  -6   4   5     3594.08     3680.34     50.69 o 
  -5   4   5       80.80       81.42      8.38 o 
  -4   4   5     1873.79     1815.00     30.10 o 
  -3   4   5      268.70      282.02     13.08 o 
  -2   4   5     4005.69     4103.26     48.56 o 
  -1   4   5       16.61       20.36      5.63 o 
   0   4   5     5607.73     5853.00     58.18 o 
   1   4   5       19.35       23.15      5.19 o 
   2   4   5     4065.80     4138.79     45.88 o 
   3   4   5      287.10      301.53     15.76 o 
   4   4   5     2113.58     2062.05     39.42 o 
   5   4   5       78.81       76.21      9.80 o 
   6   4   5     3736.87     3876.43     58.67 o 
   7   4   5       34.78       25.39      9.75 o 
   8   4   5     2582.44     2437.63     56.08 o 
   9   4   5       55.81       63.51     16.28 o 
  10   4   5     1347.06     1353.21     50.96 o 
  11   4   5       74.20       74.25     22.81 o 
 -11   5   5      855.06      890.56     76.31 o 
 -10   5   5      147.27      112.46     26.99 o 
  -9   5   5     1643.27     1674.96     56.17 o 
  -8   5   5       82.69       50.78     15.51 o 
  -7   5   5     3439.68     3602.02     57.67 o 
  -6   5   5      229.25      218.04     16.60 o 
  -5   5   5     4207.70     4354.29     54.44 o 
  -4   5   5        9.08       20.92      5.67 o 
  -3   5   5     5146.93     5368.07     44.89 o 
  -2   5   5     1026.38     1012.93     19.66 o 
  -1   5   5     5013.87     5116.70     45.08 o 
   0   5   5        4.69       12.48      6.47 o 
   1   5   5     5240.52     5324.64     58.78 o 
   2   5   5     1055.51     1028.78     23.06 o 
   3   5   5     5090.99     5346.83     48.21 o 
   4   5   5        7.66       19.37      6.47 o 
   5   5   5     4227.08     4448.59     55.53 o 
   6   5   5      214.56      192.93     17.28 o 
   7   5   5     3340.69     3410.17     66.43 o 
   8   5   5       83.55       82.28     22.13 o 
   9   5   5     1713.44     1847.28     88.09 o 
  10   5   5      157.79      133.59     26.07 o 
  11   5   5      832.64      894.18     53.39 o 
 -10   6   5     1591.29     1641.61     60.98 o 
  -9   6   5      288.47      208.85     23.77 o 
  -8   6   5     1544.77     1554.92     51.28 o 
  -7   6   5       88.84       60.93      9.44 o 
  -6   6   5     2485.13     2409.66     35.97 o 
  -5   6   5      224.45      198.73     10.70 o 
  -4   6   5     6158.27     6316.54     74.44 o 
  -3   6   5      194.40      206.27     15.00 o 
  -2   6   5     4400.45     4595.14     49.91 o 
  -1   6   5      245.79      240.91     13.91 o 
   0   6   5     2063.13     2139.19     31.31 o 
   1   6   5      263.08      271.78     18.66 o 
   2   6   5     4643.93     4790.07     61.10 o 
   3   6   5      194.85      199.76     18.46 o 
   4   6   5     6182.87     6306.82     81.50 o 
   5   6   5      209.12      208.42     20.18 o 
   6   6   5     2339.95     2284.79     60.67 o 
   7   6   5       82.47       70.15     16.67 o 
   8   6   5     1637.69     1648.19     82.95 o 
   9   6   5      301.15      261.73     46.99 o 
  10   6   5     1514.81     1537.35     66.58 o 
 -10   7   5       15.06       41.21     23.54 o 
  -9   7   5     1758.42     1787.07     48.49 o 
  -8   7   5       64.54       52.42     17.95 o 
  -7   7   5      844.65      828.31     37.48 o 
  -6   7   5       65.33       25.60     10.35 o 
  -5   7   5     3343.66     3478.19     58.00 o 
  -4   7   5      213.36      218.03     17.72 o 
  -3   7   5     6022.31     6187.07     81.35 o 
  -2   7   5       29.36       28.80      9.39 o 
  -1   7   5     2250.99     2253.24     35.35 o 
   0   7   5        4.90       11.68      7.28 o 
   1   7   5     2378.62     2367.59     47.97 o 
   2   7   5       24.98       39.64     12.98 o 
   3   7   5     6032.05     6160.57     99.08 o 
   4   7   5      206.63      232.65     22.11 o 
   5   7   5     3205.83     3389.32     69.42 o 
   6   7   5       66.55       40.55     13.56 o 
   7   7   5      959.10     1045.97     65.31 o 
   8   7   5       72.36       80.85     37.92 o 
   9   7   5     1742.95     1901.10    105.24 o 
  10   7   5       12.80       32.12     21.22 o 
  -9   8   5       83.61       56.90     23.39 o 
  -8   8   5     1539.28     1550.10     62.38 o 
  -7   8   5       25.80       39.70     17.34 o 
  -6   8   5      820.81      747.17     39.55 o 
  -5   8   5        1.69       19.76      7.81 o 
  -4   8   5     2847.28     2816.19     51.36 o 
  -3   8   5       12.41       23.83      7.32 o 
  -2   8   5     3478.97     3606.71     57.95 o 
  -1   8   5      243.64      247.20     15.41 o 
   0   8   5     2107.82     2199.91     55.47 o 
   1   8   5      230.71      244.94     19.70 o 
   2   8   5     3419.49     3499.06     84.48 o 
   3   8   5        8.72        9.66     13.87 o 
   4   8   5     2667.75     2664.94     63.60 o 
   5   8   5        2.35        9.92     11.38 o 
   6   8   5      903.20      935.44     61.04 o 
   7   8   5       29.96       37.57     13.54 o 
   8   8   5     1534.74     1490.93     73.68 o 
   9   8   5       76.84       96.99     32.47 o 
  -8   9   5       50.75       52.17     20.48 o 
  -7   9   5     1507.91     1501.67     60.64 o 
  -6   9   5        5.52       21.73     11.52 o 
  -5   9   5      822.39      844.20     41.98 o 
  -4   9   5      231.35      217.56     23.22 o 
  -3   9   5     1801.00     1856.39     51.55 o 
  -2   9   5        1.55       15.49      6.15 o 
  -1   9   5     2398.89     2356.66     56.17 o 
   0   9   5        9.29       26.81     10.89 o 
   1   9   5     2272.26     2305.04     58.16 o 
   2   9   5        2.11       10.64     10.60 o 
   3   9   5     1859.94     1915.20     56.49 o 
   4   9   5      239.54      235.91     31.48 o 
   5   9   5      840.27      867.92     60.06 o 
   6   9   5        6.98       32.73     21.57 o 
   7   9   5     1592.16     1684.96     77.84 o 
   8   9   5       50.82       48.65     24.29 o 
  -7  10   5       30.49       20.09     15.76 o 
  -6  10   5     1834.91     1805.92     66.95 o 
  -5  10   5        9.78       18.98     14.88 o 
  -4  10   5     1520.70     1607.31     73.58 o 
  -3  10   5       65.66       50.71     15.80 o 
  -2  10   5     2370.71     2480.56     76.98 o 
  -1  10   5      138.34      120.16     29.46 o 
   0  10   5     2076.99     2082.15     79.93 o 
   1  10   5      148.52      155.75     26.19 o 
   2  10   5     2325.13     2546.99    108.44 o 
   3  10   5       72.53       81.20     23.01 o 
   4  10   5     1490.95     1686.93     84.98 o 
   5  10   5        7.58       22.12     37.01 o 
   6  10   5     1796.45     1906.22     82.79 o 
   7  10   5       26.08       38.77     21.07 o 
  -6  11   5        1.25       15.40     10.69 o 
  -5  11   5     1800.81     1757.58     64.75 o 
  -4  11   5       14.30       45.39     13.34 o 
  -3  11   5     1912.32     1869.49     62.33 o 
  -2  11   5       50.20       38.61     20.95 o 
  -1  11   5     1145.21     1242.35     66.60 o 
   0  11   5        0.15       27.32     10.27 o 
   1  11   5     1294.63     1215.48    104.49 o 
   2  11   5       57.15       45.78     16.41 o 
   3  11   5     1910.66     2029.35     84.40 o 
   4  11   5       11.18       13.33     14.19 o 
   5  11   5     1891.10     1975.63     86.52 o 
   6  11   5        0.86       14.59     17.02 o 
  -4  12   5     2171.81     2211.35     89.89 o 
  -3  12   5       95.48       83.48     19.87 o 
  -2  12   5     1486.88     1515.26     75.09 o 
  -1  12   5       11.14       29.64     18.56 o 
   0  12   5     1155.40     1106.54     65.58 o 
   1  12   5        8.33       21.80     12.82 o 
   2  12   5     1458.76     1448.93     85.03 o 
   3  12   5       89.74       49.23     22.87 o 
   4  12   5     2197.12     2423.36     98.81 o 
   0  13   5        3.92        3.52     32.63 o 
   0   0   6     1948.55     2161.46     89.86 o 
   1   0   6     3037.41     2859.07     58.59 o 
   2   0   6     4293.95     4272.85     43.41 o 
   3   0   6     3761.03     3822.06     38.64 o 
   4   0   6     3838.54     3904.90     40.48 o 
   5   0   6      338.63      386.45     17.68 o 
   6   0   6     1874.07     1841.76     37.29 o 
   7   0   6     1434.60     1356.46     35.67 o 
   8   0   6     1253.01     1265.93     39.38 o 
   9   0   6      729.08      702.70     47.85 o 
  10   0   6      767.80      806.38     45.50 o 
  11   0   6      486.97      454.10     36.99 o 
 -11   1   6      746.90      746.44     48.48 o 
 -10   1   6      602.32      629.06     44.92 o 
  -9   1   6     1113.10     1107.17     55.04 o 
  -8   1   6     1975.54     1950.17     47.39 o 
  -7   1   6     1606.80     1497.23     36.56 o 
  -6   1   6     1606.12     1577.34     34.91 o 
  -5   1   6     2278.13     2297.97     38.95 o 
  -4   1   6     2075.46     2072.53     34.34 o 
  -3   1   6     3001.72     3009.68     34.10 o 
  -2   1   6     2643.21     2665.74     26.96 o 
  -1   1   6     1289.27     1241.39     40.20 o 
   0   1   6     2058.09     2199.94     51.67 o 
   1   1   6     1340.26     1316.02     40.74 o 
   2   1   6     2551.93     2536.28     28.44 o 
   3   1   6     2930.45     2938.21     34.07 o 
   4   1   6     1994.42     1947.04     29.57 o 
   5   1   6     2476.44     2465.47     40.44 o 
   6   1   6     1603.34     1642.82     37.07 o 
   7   1   6     1532.74     1408.30     39.65 o 
   8   1   6     1976.06     1961.48     49.39 o 
   9   1   6     1147.59     1138.85     58.93 o 
  10   1   6      605.82      582.44     51.85 o 
  11   1   6      751.72      713.61     49.24 o 
 -11   2   6      233.30      281.66     79.79 o 
 -10   2   6      525.93      539.09     39.05 o 
  -9   2   6      562.20      473.85     35.25 o 
  -8   2   6      845.01      879.30     32.02 o 
  -7   2   6      772.44      748.03     30.04 o 
  -6   2   6      963.05      921.40     25.96 o 
  -5   2   6      721.36      731.99     23.00 o 
  -4   2   6     1851.61     1827.83     29.45 o 
  -3   2   6      770.34      746.09     18.71 o 
  -2   2   6     2765.50     2746.99     45.79 o 
  -1   2   6     2265.91     2162.57     24.40 o 
   0   2   6     1851.39     1985.69     29.36 o 
   1   2   6     2271.69     2165.29     33.40 o 
   2   2   6     2381.52     2435.76     36.11 o 
   3   2   6      727.75      734.09     20.61 o 
   4   2   6     2043.03     2061.36     31.61 o 
   5   2   6      748.72      777.52     22.78 o 
   6   2   6      915.67      893.72     29.79 o 
   7   2   6      866.58      863.72     31.33 o 
   8   2   6      886.20      906.06     34.40 o 
   9   2   6      573.93      549.18     41.98 o 
  10   2   6      583.47      651.75     41.75 o 
  11   2   6      242.88      238.97     41.16 o 
 -11   3   6      493.67      458.23     40.82 o 
 -10   3   6      369.16      372.96     35.50 o 
  -9   3   6      947.66      989.33     45.26 o 
  -8   3   6      666.70      641.06     28.86 o 
  -7   3   6     1167.16     1152.80     32.90 o 
  -6   3   6     1604.09     1531.76     35.22 o 
  -5   3   6     1138.79     1144.28     26.14 o 
  -4   3   6      671.02      643.39     19.23 o 
  -3   3   6     1746.48     1714.81     37.30 o 
  -2   3   6     1273.34     1311.04     23.56 o 
  -1   3   6     3230.04     3232.53     37.72 o 
   0   3   6     1140.72     1153.18     19.44 o 
   1   3   6     2854.13     2935.20     34.84 o 
   2   3   6     1226.18     1248.00     22.71 o 
   3   3   6     1901.25     1852.77     28.61 o 
   4   3   6      534.57      502.74     20.40 o 
   5   3   6     1306.70     1323.32     33.38 o 
   6   3   6     1600.60     1562.65     40.75 o 
   7   3   6     1109.63     1092.52     38.91 o 
   8   3   6      685.37      659.75     29.18 o 
   9   3   6      874.24      852.69     50.96 o 
  10   3   6      353.96      308.68     37.42 o 
  11   3   6      502.81      427.26     47.31 o 
 -10   4   6      665.97      750.24     44.24 o 
  -9   4   6      449.36      395.55     29.18 o 
  -8   4   6      900.61      927.59     43.52 o 
  -7   4   6      841.96      820.27     30.30 o 
  -6   4   6      978.57      927.08     28.15 o 
  -5   4   6     1593.92     1605.96     33.71 o 
  -4   4   6      583.26      567.98     18.62 o 
  -3   4   6      623.26      632.68     19.35 o 
  -2   4   6     1896.21     1929.85     28.93 o 
  -1   4   6     1656.05     1634.62     26.10 o 
   0   4   6     1825.24     1978.57     32.05 o 
   1   4   6     1748.22     1749.75     26.24 o 
   2   4   6     1644.76     1692.57     29.35 o 
   3   4   6      696.71      699.85     21.77 o 
   4   4   6      557.43      559.68     21.58 o 
   5   4   6     1586.91     1596.80     42.09 o 
   6   4   6     1018.48     1023.74     32.38 o 
   7   4   6      910.83      857.69     32.27 o 
   8   4   6      806.84      796.19     45.28 o 
   9   4   6      460.43      452.56     38.28 o 
  10   4   6      731.95      779.14     50.48 o 
 -10   5   6      559.85      581.52     41.38 o 
  -9   5   6     1056.42      986.53     41.43 o 
  -8   5   6      700.59      634.72     34.55 o 
  -7   5   6     1572.96     1532.43     42.46 o 
  -6   5   6     1046.45     1014.05     28.91 o 
  -5   5   6     1846.79     1936.70     37.47 o 
  -4   5   6     1858.94     1805.61     34.19 o 
  -3   5   6     2212.01     2217.70     31.80 o 
  -2   5   6      935.58      932.50     22.21 o 
  -1   5   6     3842.73     3875.08     48.85 o 
   0   5   6     3939.12     4113.03     53.91 o 
   1   5   6     3834.84     3863.32     51.97 o 
   2   5   6     1075.41     1050.82     26.44 o 
   3   5   6     2253.58     2259.40     40.66 o 
   4   5   6     1802.28     1803.04     38.62 o 
   5   5   6     1964.12     2031.72     44.70 o 
   6   5   6     1016.54      981.87     32.46 o 
   7   5   6     1514.30     1468.97     40.60 o 
   8   5   6      708.06      699.74     40.81 o 
   9   5   6     1015.57     1038.37     62.45 o 
  10   5   6      519.36      536.00     45.51 o 
 -10   6   6      544.37      547.47     43.15 o 
  -9   6   6      545.98      509.56     32.30 o 
  -8   6   6      996.34      946.09     38.07 o 
  -7   6   6     1337.98     1314.93     42.65 o 
  -6   6   6     1264.36     1185.11     26.85 o 
  -5   6   6     1361.08     1345.27     28.17 o 
  -4   6   6     1424.18     1392.29     35.19 o 
  -3   6   6     1589.30     1644.27     37.03 o 
  -2   6   6     1168.04     1165.29     29.39 o 
  -1   6   6     1559.24     1465.44     29.46 o 
   0   6   6     1266.89     1348.06     26.04 o 
   1   6   6     1704.32     1627.33     26.00 o 
   2   6   6     1105.83     1107.16     34.68 o 
   3   6   6     1615.62     1652.29     44.54 o 
   4   6   6     1387.73     1382.14     43.03 o 
   5   6   6     1343.14     1339.81     45.87 o 
   6   6   6     1290.99     1218.34     48.77 o 
   7   6   6     1311.24     1317.29     60.37 o 
   8   6   6     1017.46      975.98     75.80 o 
   9   6   6      525.25      530.74     49.99 o 
  10   6   6      504.22      478.14     62.68 o 
  -9   7   6      517.18      494.08     43.92 o 
  -8   7   6      239.94      205.74     32.27 o 
  -7   7   6     1098.07     1176.08     42.97 o 
  -6   7   6      760.87      680.02     36.70 o 
  -5   7   6     1848.92     1850.66     43.57 o 
  -4   7   6      971.17      953.71     31.41 o 
  -3   7   6     1811.03     1794.39     38.51 o 
  -2   7   6     2126.26     2091.83     42.01 o 
  -1   7   6     1535.75     1542.71     33.06 o 
   0   7   6     1018.79     1043.23     25.37 o 
   1   7   6     1597.49     1570.78     45.47 o 
   2   7   6     2151.91     2047.84     51.38 o 
   3   7   6     1756.73     1749.28     47.77 o 
   4   7   6      980.66     1001.62     38.67 o 
   5   7   6     1910.62     2043.17     78.05 o 
   6   7   6      778.12      738.93     41.09 o 
   7   7   6     1177.29     1324.49     75.20 o 
   8   7   6      228.43      252.39     39.27 o 
   9   7   6      479.47      485.95     88.10 o 
  -8   8   6      395.60      366.52     33.01 o 
  -7   8   6      194.02      196.16     25.84 o 
  -6   8   6      963.34      945.25     42.89 o 
  -5   8   6     1009.23      984.87     46.56 o 
  -4   8   6     1152.71     1140.81     37.14 o 
  -3   8   6     1134.11     1059.43     32.54 o 
  -2   8   6      646.03      647.45     23.75 o 
  -1   8   6      433.90      420.34     17.52 o 
   0   8   6      776.52      865.70     34.88 o 
   1   8   6      341.64      336.43     26.96 o 
   2   8   6      639.43      606.03     31.66 o 
   3   8   6     1063.76      999.13     45.44 o 
   4   8   6     1162.08     1165.24     49.10 o 
   5   8   6      997.30      964.47     52.02 o 
   6   8   6      975.54     1038.48     61.79 o 
   7   8   6      217.53      164.92     29.89 o 
   8   8   6      426.01      392.57     44.03 o 
  -7   9   6      575.86      619.32     42.15 o 
  -6   9   6      176.33      170.92     25.13 o 
  -5   9   6      930.22      842.97     39.76 o 
  -4   9   6     1155.35     1133.79     45.35 o 
  -3   9   6      755.06      680.09     35.22 o 
  -2   9   6     1068.78     1091.28     42.35 o 
  -1   9   6     1086.08      975.59     26.62 o 
   0   9   6      498.27      523.25     32.03 o 
   1   9   6     1037.48      928.77     40.53 o 
   2   9   6      965.51      982.52     45.58 o 
   3   9   6      792.02      693.38     38.72 o 
   4   9   6     1165.53     1213.15     76.62 o 
   5   9   6      840.15      776.61     59.40 o 
   6   9   6      252.56      270.84     38.78 o 
   7   9   6      607.52      579.05     57.55 o 
  -6  10   6      630.73      615.01     58.05 o 
  -5  10   6      427.98      411.61     36.96 o 
  -4  10   6      546.44      524.42     37.08 o 
  -3  10   6      798.04      721.53     38.69 o 
  -2  10   6     1149.41     1274.00     73.03 o 
  -1  10   6      479.50      476.18     43.37 o 
   0  10   6     1561.45     1716.48     82.60 o 
   1  10   6      410.36      440.74     40.08 o 
   2  10   6     1229.01     1268.01     71.02 o 
   3  10   6      743.00      729.02     58.63 o 
   4  10   6      521.44      555.49     48.08 o 
   5  10   6      460.49      538.30     48.66 o 
   6  10   6      644.78      715.42     54.88 o 
  -5  11   6      575.10      466.62     47.06 o 
  -4  11   6      738.98      746.38     58.13 o 
  -3  11   6      700.91      681.72     56.19 o 
  -2  11   6      675.32      724.51     54.44 o 
  -1  11   6     1194.31     1257.89     64.89 o 
   0  11   6      921.22      952.16     74.35 o 
   1  11   6     1221.73     1273.70     63.89 o 
   2  11   6      680.67      683.39     52.24 o 
   3  11   6      626.62      714.48     57.24 o 
   4  11   6      780.50      758.74     57.68 o 
   5  11   6      584.38      589.68     66.87 o 
  -2  12   6      712.87      720.31     59.82 o 
  -1  12   6      509.70      547.77     53.83 o 
   0  12   6      875.41      942.25     66.27 o 
   1  12   6      540.78      585.50     52.08 o 
   2  12   6      724.40      749.16     57.73 o 
   0   0   7     1449.45     1356.47     68.32 o 
   1   0   7     2768.86     2787.36     63.12 o 
   2   0   7      315.61      317.55     25.40 o 
   3   0   7     5856.71     5910.19     67.13 o 
   4   0   7      213.52      198.18     12.40 o 
   5   0   7     6400.80     6681.30     82.18 o 
   6   0   7        2.96       20.14      6.35 o 
   7   0   7     3920.71     3991.65     65.10 o 
   8   0   7      223.56      213.51     19.77 o 
   9   0   7     2150.39     2113.58     65.01 o 
  10   0   7       25.41       37.79     14.35 o 
 -10   1   7      961.87      944.73     50.18 o 
  -9   1   7       49.67       41.69     13.74 o 
  -8   1   7     1366.06     1348.82     43.96 o 
  -7   1   7      201.81      203.27     18.42 o 
  -6   1   7     1941.60     1914.81     38.11 o 
  -5   1   7      248.51      261.87     15.05 o 
  -4   1   7     4205.96     4325.00     44.67 o 
  -3   1   7      236.25      248.61     11.83 o 
  -2   1   7     4485.54     4390.18     63.01 o 
  -1   1   7      296.33      284.28     25.14 o 
   0   1   7     4531.40     4556.54     76.32 o 
   1   1   7      368.36      373.46     25.07 o 
   2   1   7     3933.46     3863.14     81.67 o 
   3   1   7      224.14      243.12     11.66 o 
   4   1   7     4360.47     4383.25     49.82 o 
   5   1   7      259.45      258.35     15.06 o 
   6   1   7     2082.13     2068.73     39.76 o 
   7   1   7      154.46      176.35     21.38 o 
   8   1   7     1371.66     1345.87     54.05 o 
   9   1   7       61.45       29.21      9.44 o 
  10   1   7      894.51      862.17     58.07 o 
 -10   2   7       59.50       43.82     13.69 o 
  -9   2   7     1960.69     2009.07     58.18 o 
  -8   2   7      128.47       87.79     12.81 o 
  -7   2   7     2839.71     2933.43     52.19 o 
  -6   2   7       31.98       31.92      9.33 o 
  -5   2   7     4324.28     4423.42     62.82 o 
  -4   2   7      216.59      211.95     11.94 o 
  -3   2   7     3756.49     3870.12     44.25 o 
  -2   2   7      383.15      380.05     14.28 o 
  -1   2   7     4839.79     4909.60     59.60 o 
   0   2   7      805.03      801.81     35.63 o 
   1   2   7     4734.64     4836.56     58.47 o 
   2   2   7      464.91      473.75     11.54 o 
   3   2   7     3466.38     3597.00     48.68 o 
   4   2   7      275.37      237.79     16.00 o 
   5   2   7     4782.98     4897.32     67.39 o 
   6   2   7       22.17       31.94      8.26 o 
   7   2   7     2857.31     2973.59     56.02 o 
   8   2   7      107.41       91.25     16.91 o 
   9   2   7     1939.97     1972.41     71.42 o 
  10   2   7       59.53       37.19     14.47 o 
 -10   3   7     1224.21     1304.23     56.85 o 
  -9   3   7      228.43      224.03     27.94 o 
  -8   3   7     1023.59     1014.14     41.73 o 
  -7   3   7      537.94      495.06     26.33 o 
  -6   3   7     1871.85     1824.71     40.60 o 
  -5   3   7      150.85      151.77     12.11 o 
  -4   3   7      832.76      838.78     23.76 o 
  -3   3   7      363.41      367.58     15.59 o 
  -2   3   7     3604.01     3688.58     36.84 o 
  -1   3   7      988.60      925.76     16.52 o 
   0   3   7     3625.21     3720.87     54.73 o 
   1   3   7      971.43      918.41     19.68 o 
   2   3   7     3519.15     3606.90     34.31 o 
   3   3   7      352.00      343.19     15.07 o 
   4   3   7      764.01      764.60     22.79 o 
   5   3   7      115.63       96.08     13.04 o 
   6   3   7     1865.82     1855.19     43.92 o 
   7   3   7      526.29      453.61     30.08 o 
   8   3   7      906.59      878.05     38.56 o 
   9   3   7      233.96      236.44     33.57 o 
  10   3   7     1272.87     1254.85     71.83 o 
 -10   4   7       22.51       27.89      9.92 o 
  -9   4   7     1450.33     1374.97     49.13 o 
  -8   4   7      128.87      122.41     17.35 o 
  -7   4   7     2221.71     2249.09     60.33 o 
  -6   4   7       55.42       43.01      9.53 o 
  -5   4   7     2954.00     3055.86     44.85 o 
  -4   4   7      118.74       88.15     10.89 o 
  -3   4   7     4066.73     4319.52     56.30 o 
  -2   4   7       15.26       29.34      6.57 o 
  -1   4   7     6188.52     6300.25     52.41 o 
   0   4   7       12.04       24.50      5.82 o 
   1   4   7     6109.79     6275.68     61.50 o 
   2   4   7       34.97       48.20      9.05 o 
   3   4   7     4378.69     4654.74     58.79 o 
   4   4   7      123.91      110.45     11.35 o 
   5   4   7     2872.37     3014.40     50.42 o 
   6   4   7       82.51       77.27     14.49 o 
   7   4   7     2155.74     2204.40     94.77 o 
   8   4   7      136.12       75.80     15.30 o 
   9   4   7     1441.14     1480.36     90.22 o 
  10   4   7       12.20       28.97     13.41 o 
  -9   5   7       68.14       78.41     17.39 o 
  -8   5   7     1438.60     1372.59     42.13 o 
  -7   5   7      103.35       86.73     13.45 o 
  -6   5   7     1842.25     1805.03     54.80 o 
  -5   5   7      575.99      528.33     22.39 o 
  -4   5   7     3147.79     3104.69     43.04 o 
  -3   5   7      473.48      482.34     17.87 o 
  -2   5   7     1629.53     1733.50     32.20 o 
  -1   5   7      130.77      156.57     12.29 o 
   0   5   7     2460.19     2481.73     38.94 o 
   1   5   7      111.61      121.91     11.91 o 
   2   5   7     1568.05     1652.39     34.30 o 
   3   5   7      431.88      407.41     18.47 o 
   4   5   7     3156.41     3173.40     48.97 o 
   5   5   7      529.94      516.85     23.59 o 
   6   5   7     1795.47     1745.98     53.29 o 
   7   5   7      140.67      121.95     18.39 o 
   8   5   7     1385.35     1421.56     83.96 o 
   9   5   7       78.63      107.42     22.04 o 
  -9   6   7     1610.58     1672.18     64.77 o 
  -8   6   7       43.35       33.15     11.28 o 
  -7   6   7     1712.37     1702.13     50.75 o 
  -6   6   7       96.40       68.84     13.29 o 
  -5   6   7     3463.57     3513.94     48.75 o 
  -4   6   7       77.23       77.47      8.00 o 
  -3   6   7     4761.35     4913.35     62.52 o 
  -2   6   7       35.18       36.49      6.33 o 
  -1   6   7     4118.24     4339.60     53.67 o 
   0   6   7      440.62      411.58     20.52 o 
   1   6   7     4027.71     4194.72     54.01 o 
   2   6   7       61.08       55.37      8.79 o 
   3   6   7     4661.99     4736.57     68.84 o 
   4   6   7       61.58       50.91      8.56 o 
   5   6   7     3517.96     3505.12    113.71 o 
   6   6   7       88.52       48.04     19.04 o 
   7   6   7     1807.85     1774.53     59.59 o 
   8   6   7       62.68       46.22     18.95 o 
   9   6   7     1482.47     1623.31     76.82 o 
  -8   7   7     1681.63     1677.97     65.83 o 
  -7   7   7      254.58      223.37     31.32 o 
  -6   7   7     1680.30     1669.96     57.29 o 
  -5   7   7       18.50       25.61      7.84 o 
  -4   7   7     2149.14     2091.36     56.56 o 
  -3   7   7       72.57       83.87     10.75 o 
  -2   7   7     1716.26     1659.72     39.12 o 
  -1   7   7      449.67      441.67     19.94 o 
   0   7   7      719.53      767.71     22.48 o 
   1   7   7      492.11      485.14     25.67 o 
   2   7   7     1614.48     1618.04     45.80 o 
   3   7   7       72.39       73.65     15.73 o 
   4   7   7     2162.60     2143.18     68.40 o 
   5   7   7       20.24       36.45     18.27 o 
   6   7   7     1788.91     1796.72     81.79 o 
   7   7   7      252.57      255.85     34.47 o 
   8   7   7     1752.67     1886.85     85.84 o 
  -7   8   7     1336.86     1405.44     84.09 o 
  -6   8   7       73.32       41.25     13.58 o 
  -5   8   7     1315.26     1241.06     44.27 o 
  -4   8   7       15.61       14.60      9.42 o 
  -3   8   7     2798.21     2767.64     64.68 o 
  -2   8   7       13.87       18.11      6.48 o 
  -1   8   7     2764.82     2699.91     78.34 o 
   0   8   7      451.87      390.26     30.59 o 
   1   8   7     2843.38     2913.45     86.13 o 
   2   8   7       27.57       27.52      8.97 o 
   3   8   7     2656.83     2849.53    103.24 o 
   4   8   7        7.14       24.20     11.22 o 
   5   8   7     1351.05     1311.03     63.40 o 
   6   8   7       76.08       82.47     26.78 o 
   7   8   7     1282.13     1394.52     73.43 o 
  -6   9   7      875.38      791.36     64.41 o 
  -5   9   7      180.79      159.82     21.46 o 
  -4   9   7     1095.62     1143.86     48.27 o 
  -3   9   7       59.55       33.99      8.60 o 
  -2   9   7     1715.29     1777.50     72.06 o 
  -1   9   7      312.77      260.34     33.14 o 
   0   9   7     1162.48     1262.15     67.66 o 
   1   9   7      312.46      292.69     30.99 o 
   2   9   7     1802.59     1812.99     68.09 o 
   3   9   7       78.92       45.73     13.06 o 
   4   9   7     1099.43     1098.89     64.16 o 
   5   9   7      208.61      192.41     29.13 o 
   6   9   7      937.15      946.24     80.71 o 
  -5  10   7      883.37      872.69     59.35 o 
  -4  10   7       52.08       39.42     14.19 o 
  -3  10   7     1963.39     2108.98     82.01 o 
  -2  10   7       93.40       73.96     24.37 o 
  -1  10   7     2130.06     2326.73     85.09 o 
   0  10   7      179.91      198.96     54.88 o 
   1  10   7     2064.24     2112.32     82.07 o 
   2  10   7       68.08       67.43     16.43 o 
   3  10   7     2007.98     2178.55     86.20 o 
   4  10   7       53.40       52.70     14.01 o 
   5  10   7      845.31      896.24     63.99 o 
  -3  11   7        7.82       24.03     15.36 o 
  -2  11   7     1475.86     1642.13     76.72 o 
  -1  11   7       39.06       17.09     17.79 o 
   0  11   7     1516.01     1617.67    107.40 o 
   1  11   7       31.70       34.45     12.61 o 
   2  11   7     1477.03     1603.16     77.34 o 
   3  11   7       18.48       37.69     21.59 o 
   0   0   8      808.12      793.79     54.70 o 
   1   0   8     3193.99     3341.98     79.03 o 
   2   0   8     3445.10     3362.34     81.32 o 
   3   0   8     2147.59     2229.92     74.71 o 
   4   0   8      126.97      127.84     12.88 o 
   5   0   8     1066.64     1048.87     27.12 o 
   6   0   8      612.34      506.63     24.56 o 
   7   0   8      696.39      697.50     35.70 o 
   8   0   8      161.03      111.48     18.84 o 
   9   0   8     1770.04     1848.27     65.73 o 
  -9   1   8      411.62      387.49     33.61 o 
  -8   1   8     1851.86     1924.03     53.92 o 
  -7   1   8      340.98      319.90     24.19 o 
  -6   1   8     1597.93     1506.51     45.55 o 
  -5   1   8      551.96      539.19     20.58 o 
  -4   1   8     2714.18     2688.01     39.46 o 
  -3   1   8     1159.61     1142.05     21.21 o 
  -2   1   8     4030.73     4042.58     90.44 o 
  -1   1   8      810.84      767.57     39.29 o 
   0   1   8     1816.62     1792.03     56.13 o 
   1   1   8      989.50      922.89     42.98 o 
   2   1   8     4144.01     4144.46    103.87 o 
   3   1   8     1163.06     1094.97     31.58 o 
   4   1   8     2666.86     2641.47     44.90 o 
   5   1   8      551.61      528.17     19.75 o 
   6   1   8     1637.41     1512.44     50.59 o 
   7   1   8      317.91      326.75     24.60 o 
   8   1   8     1724.47     1816.37     63.46 o 
   9   1   8      435.63      415.60     35.29 o 
  -9   2   8     1135.92     1188.27     46.25 o 
  -8   2   8      433.71      412.97     31.00 o 
  -7   2   8     1475.76     1436.60     43.04 o 
  -6   2   8      100.22      109.56     12.92 o 
  -5   2   8     2403.09     2404.45     41.32 o 
  -4   2   8      897.56      852.54     22.44 o 
  -3   2   8     5467.58     5825.80     67.42 o 
  -2   2   8      153.00      148.88     21.98 o 
  -1   2   8     3245.06     3352.44     79.84 o 
   0   2   8     1636.72     1681.38     54.24 o 
   1   2   8     2783.19     2932.21     84.16 o 
   2   2   8      244.17      259.48     31.36 o 
   3   2   8     5814.97     6001.06     62.70 o 
   4   2   8      940.26      865.67     21.70 o 
   5   2   8     2310.34     2386.61     48.29 o 
   6   2   8       74.38       55.55     10.11 o 
   7   2   8     1491.39     1477.83     62.07 o 
   8   2   8      435.27      433.67     32.44 o 
   9   2   8     1117.52     1131.62     81.23 o 
  -9   3   8       82.64       80.56     19.70 o 
  -8   3   8     1610.93     1654.42     49.99 o 
  -7   3   8      442.43      349.59     30.60 o 
  -6   3   8     2531.70     2546.27     62.24 o 
  -5   3   8       85.43      104.35     11.91 o 
  -4   3   8     5312.78     5240.54     66.17 o 
  -3   3   8      506.87      477.68     15.79 o 
  -2   3   8     2684.09     2716.94     37.87 o 
  -1   3   8      447.76      505.23     22.27 o 
   0   3   8     3108.36     3158.22     49.70 o 
   1   3   8      377.16      398.99     18.80 o 
   2   3   8     2450.08     2516.91     51.10 o 
   3   3   8      487.41      445.16     14.11 o 
   4   3   8     5573.46     5608.06     62.22 o 
   5   3   8       97.21       79.56     10.32 o 
   6   3   8     2435.31     2417.70     79.85 o 
   7   3   8      477.31      403.77     45.63 o 
   8   3   8     1569.74     1645.47     69.95 o 
   9   3   8       56.04       41.31     27.85 o 
  -8   4   8      252.83      243.82     23.28 o 
  -7   4   8     2428.92     2524.24     62.74 o 
  -6   4   8      393.49      385.61     23.14 o 
  -5   4   8     2970.02     3187.43     73.25 o 
  -4   4   8      833.04      810.36     25.66 o 
  -3   4   8     2367.19     2438.29     40.65 o 
  -2   4   8      637.78      596.67     15.43 o 
  -1   4   8     3454.81     3427.35     40.12 o 
   0   4   8      727.58      641.35     23.67 o 
   1   4   8     3682.99     3657.70     35.24 o 
   2   4   8      575.93      534.75     17.32 o 
   3   4   8     2087.23     2100.52     37.53 o 
   4   4   8      806.98      803.90     25.13 o 
   5   4   8     3213.28     3427.58     96.02 o 
   6   4   8      479.10      468.66     27.98 o 
   7   4   8     2300.16     2581.17    101.32 o 
   8   4   8      200.89      175.67     33.03 o 
  -8   5   8     1111.96      984.13     47.08 o 
  -7   5   8       11.13        9.36      9.38 o 
  -6   5   8     2250.94     2218.24     49.39 o 
  -5   5   8      898.05      821.06     32.04 o 
  -4   5   8      679.25      692.63     27.67 o 
  -3   5   8      211.59      217.09     13.83 o 
  -2   5   8     2393.76     2389.98     40.67 o 
  -1   5   8      548.38      551.77     18.06 o 
   0   5   8     3035.47     2946.63     43.62 o 
   1   5   8      496.04      512.53     17.66 o 
   2   5   8     2510.00     2564.39     47.73 o 
   3   5   8      154.01      155.20     13.28 o 
   4   5   8      654.24      596.09     27.71 o 
   5   5   8      881.10      784.31     33.22 o 
   6   5   8     2146.85     2138.45     69.99 o 
   7   5   8       26.73       27.09     11.49 o 
   8   5   8     1156.28     1151.60     64.48 o 
  -7   6   8     1095.32     1104.37     58.65 o 
  -6   6   8     1078.25     1109.57     46.53 o 
  -5   6   8     1952.62     2004.48     41.18 o 
  -4   6   8       95.97      101.04     12.60 o 
  -3   6   8     1173.64     1234.38     36.35 o 
  -2   6   8      956.40      927.89     23.62 o 
  -1   6   8     2401.15     2490.52     42.57 o 
   0   6   8      497.07      473.77     29.26 o 
   1   6   8     2379.32     2375.02     44.97 o 
   2   6   8      963.07      895.31     26.20 o 
   3   6   8     1323.72     1355.29     44.19 o 
   4   6   8      130.69      118.80     27.87 o 
   5   6   8     1713.33     1829.89     75.46 o 
   6   6   8     1043.58     1097.94     68.73 o 
   7   6   8     1108.00     1187.63     59.42 o 
  -7   7   8      825.13      825.68     55.30 o 
  -6   7   8      827.26      757.85     41.98 o 
  -5   7   8       76.18       50.79     11.32 o 
  -4   7   8     1934.71     1860.90     55.36 o 
  -3   7   8      101.31       90.14     16.64 o 
  -2   7   8     1705.76     1694.87     49.40 o 
  -1   7   8      464.40      415.67     24.54 o 
   0   7   8     2689.55     2826.12     85.58 o 
   1   7   8      475.94      443.71     22.22 o 
   2   7   8     1818.19     1809.65     61.82 o 
   3   7   8       90.93       53.28     23.88 o 
   4   7   8     1834.30     1944.52     67.37 o 
   5   7   8      106.90      101.54     21.89 o 
   6   7   8      889.42      854.22     56.56 o 
   7   7   8      804.58      763.76     58.18 o 
  -6   8   8      253.58      219.69     40.07 o 
  -5   8   8     1389.17     1389.79     53.26 o 
  -4   8   8      373.88      337.69     29.88 o 
  -3   8   8     1954.83     1884.03     82.39 o 
  -2   8   8       48.54       43.41     10.20 o 
  -1   8   8     1596.39     1579.70     78.07 o 
   0   8   8      758.93      465.15     65.04 o 
   1   8   8     1560.48     1606.92     72.31 o 
   2   8   8       26.28       37.40     13.85 o 
   3   8   8     1923.38     2003.64     71.10 o 
   4   8   8      409.99      399.81     39.57 o 
   5   8   8     1394.17     1450.32     68.03 o 
   6   8   8      284.03      256.56     48.35 o 
  -4   9   8     1200.12     1201.33     61.79 o 
  -3   9   8      336.35      314.62     37.96 o 
  -2   9   8     1876.57     2094.75     75.03 o 
  -1   9   8      268.17      272.27     34.01 o 
   0   9   8     2276.08     2478.97     82.35 o 
   1   9   8      232.23      281.24     36.96 o 
   2   9   8     1819.68     1912.11     73.36 o 
   3   9   8      360.78      488.21     67.19 o 
   4   9   8     1309.14     1355.21     67.48 o 
  -2  10   8      333.05      267.98     55.09 o 
  -1  10   8     1298.13     1265.78     64.97 o 
   0  10   8       50.37       50.52     38.68 o 
   1  10   8     1378.04     1338.79     66.24 o 
   2  10   8      342.63      332.38     49.73 o 
   0   0   9     1894.61     2173.81    130.97 o 
   1   0   9      121.19      112.47     31.45 o 
   2   0   9      765.60      796.50     58.78 o 
   3   0   9     1241.28     1222.89     67.74 o 
   4   0   9     1042.35     1092.14     77.72 o 
   5   0   9      351.62      331.86     31.14 o 
   6   0   9      406.14      366.24     23.03 o 
   7   0   9      436.00      420.67     29.19 o 
   8   0   9     1066.16     1032.47     76.06 o 
  -8   1   9      387.15      378.92     42.79 o 
  -7   1   9      849.19      901.08     68.35 o 
  -6   1   9      403.62      344.37     21.23 o 
  -5   1   9      881.31      858.11     46.52 o 
  -4   1   9      721.84      657.29     48.50 o 
  -3   1   9     1919.27     2043.25     85.99 o 
  -2   1   9     1341.20     1425.56     71.53 o 
  -1   1   9     2285.75     2247.03    140.51 o 
   0   1   9      658.81      659.24     40.64 o 
   1   1   9     2257.68     2252.44     77.78 o 
   2   1   9     1245.51     1160.33     57.97 o 
   3   1   9     1810.06     1707.80     67.67 o 
   4   1   9      706.84      708.59     46.89 o 
   5   1   9      981.13      976.08     37.91 o 
   6   1   9      391.38      302.24     44.20 o 
   7   1   9      886.41      860.61     39.36 o 
   8   1   9      409.30      414.75     41.98 o 
  -8   2   9      844.24      854.92     60.80 o 
  -7   2   9      673.32      625.51     34.25 o 
  -6   2   9     1511.00     1450.60     91.09 o 
  -5   2   9      396.38      315.36     27.36 o 
  -4   2   9     1766.21     1834.15     71.35 o 
  -3   2   9      388.79      440.56     40.90 o 
  -2   2   9     1998.80     2111.61     71.05 o 
  -1   2   9     1034.65     1005.54     50.29 o 
   0   2   9      957.94      950.66     49.82 o 
   1   2   9     1034.00     1079.21     52.95 o 
   2   2   9     1980.73     2169.14     72.91 o 
   3   2   9      316.87      296.92     31.10 o 
   4   2   9     1626.45     1611.86     82.41 o 
   5   2   9      442.65      405.44     22.80 o 
   6   2   9     1572.31     1619.24     97.23 o 
   7   2   9      672.51      615.95     48.75 o 
   8   2   9      823.99      829.08     57.80 o 
  -7   3   9     1047.02      967.31     47.35 o 
  -6   3   9      528.96      470.62     28.94 o 
  -5   3   9     2618.47     2620.00     78.86 o 
  -4   3   9      353.86      347.38     19.58 o 
  -3   3   9     2099.68     1986.71     61.71 o 
  -2   3   9      684.18      675.70     47.68 o 
  -1   3   9     1720.44     1729.67     63.19 o 
   0   3   9     1772.88     1779.28     64.15 o 
   1   3   9     1896.44     1885.22     65.95 o 
   2   3   9      673.02      692.70     55.48 o 
   3   3   9     2214.57     2130.97     71.09 o 
   4   3   9      303.84      273.17     37.61 o 
   5   3   9     2527.96     2508.01     80.44 o 
   6   3   9      518.21      539.64     32.97 o 
   7   3   9     1093.41     1055.33     49.05 o 
  -7   4   9      338.03      273.29     35.97 o 
  -6   4   9     1748.72     1723.20     64.12 o 
  -5   4   9      630.16      577.47     32.17 o 
  -4   4   9     1820.40     1815.82     54.50 o 
  -3   4   9      669.58      666.26     34.29 o 
  -2   4   9     1495.25     1447.93     95.85 o 
  -1   4   9      698.54      664.28     26.10 o 
   0   4   9     1419.15     1373.97     55.17 o 
   1   4   9      735.59      679.46     39.15 o 
   2   4   9     1659.37     1619.85     63.53 o 
   3   4   9      787.63      772.37     27.62 o 
   4   4   9     1766.78     1810.38     65.33 o 
   5   4   9      580.96      513.76     32.83 o 
   6   4   9     1610.97     1597.99     62.10 o 
   7   4   9      353.67      310.78     44.88 o 
  -6   5   9      618.76      533.59     44.80 o 
  -5   5   9      950.85      857.38     36.03 o 
  -4   5   9      678.42      650.58     27.06 o 
  -3   5   9      983.93      964.80     27.16 o 
  -2   5   9      520.58      473.57     27.39 o 
  -1   5   9     1137.10     1030.62     43.30 o 
   0   5   9      252.96      247.06     21.24 o 
   1   5   9     1212.33     1147.21     45.36 o 
   2   5   9      623.02      614.37     39.96 o 
   3   5   9     1043.06     1015.51     37.21 o 
   4   5   9      654.80      613.60     49.18 o 
   5   5   9      954.42      938.78     54.61 o 
   6   5   9      581.79      557.78     53.53 o 
  -6   6   9      461.95      417.58     40.36 o 
  -5   6   9      513.67      438.61     38.46 o 
  -4   6   9      739.55      677.59     46.93 o 
  -3   6   9      494.49      487.32     28.66 o 
  -2   6   9     1026.85     1001.36     48.04 o 
  -1   6   9      579.85      548.69     25.31 o 
   0   6   9     2084.14     2178.03     60.55 o 
   1   6   9      670.19      627.68     42.03 o 
   2   6   9      966.48      901.42     55.68 o 
   3   6   9      506.95      440.88     33.41 o 
   4   6   9      719.61      716.79     40.02 o 
   5   6   9      487.33      495.18     84.24 o 
   6   6   9      502.20      462.34     53.40 o 
  -5   7   9      813.96      819.29     52.42 o 
  -4   7   9      451.28      383.74     36.89 o 
  -3   7   9      851.40      816.19     50.20 o 
  -2   7   9      375.85      356.89     34.61 o 
  -1   7   9     1371.78     1333.51     80.61 o 
   0   7   9      603.57      538.85     33.12 o 
   1   7   9     1334.37     1438.55    117.31 o 
   2   7   9      377.75      332.01     30.14 o 
   3   7   9      817.92      854.95     61.02 o 
   4   7   9      425.58      387.37     47.43 o 
   5   7   9      804.89      846.58    103.37 o 
  -3   8   9      445.20      386.03     52.11 o 
  -2   8   9     1404.18     1281.07     76.77 o 
  -1   8   9      588.96      506.05     50.89 o 
   0   8   9     1134.21     1026.50    156.83 o 
   1   8   9      563.65      473.30     52.05 o 
   2   8   9     1436.55     1321.30     77.87 o 
   3   8   9      396.32      344.15     49.04 o 
   0   0  10     3872.40     3911.37    165.98 o 
   1   0  10       16.33       26.34     20.30 o 
   2   0  10     1220.72     1291.61     93.60 o 
   3   0  10       66.24       62.02     22.81 o 
   4   0  10     1558.55     1671.92     87.27 o 
   5   0  10        4.76       27.88     17.31 o 
   6   0  10      686.93      682.70     62.68 o 
  -6   1  10       24.58       39.16     17.71 o 
  -5   1  10     1056.67      948.00     58.54 o 
  -4   1  10       49.09       40.45     16.41 o 
  -3   1  10     1521.98     1531.10     79.64 o 
  -2   1  10      129.80      118.25     23.31 o 
  -1   1  10     1995.48     2061.71    106.82 o 
   0   1  10        2.75       21.08     16.22 o 
   1   1  10     1985.22     2009.58    104.57 o 
   2   1  10      151.92      170.26     33.55 o 
   3   1  10     1455.95     1529.80     80.18 o 
   4   1  10       41.28       77.55     23.60 o 
   5   1  10     1077.80     1043.78     73.01 o 
   6   1  10       17.27        2.32     17.93 o 
  -6   2  10     1697.30     1809.33     90.37 o 
  -5   2  10      206.46      187.79     39.90 o 
  -4   2  10     1239.71     1439.48    122.52 o 
  -3   2  10      295.69      296.63     38.92 o 
  -2   2  10     2385.03     2480.91     94.22 o 
  -1   2  10       67.96       52.86     22.39 o 
   0   2  10     1324.92     1531.64    121.39 o 
   1   2  10       74.07       71.43     26.54 o 
   2   2  10     2301.37     2292.75    123.20 o 
   3   2  10      319.33      328.76     45.10 o 
   4   2  10     1213.97     1211.05     72.67 o 
   5   2  10      182.95      100.99     53.63 o 
   6   2  10     1666.19     1742.92     93.50 o 
  -6   3  10      115.48       78.73     18.86 o 
  -5   3  10     1759.59     1738.44    111.37 o 
  -4   3  10      112.45       95.28     29.02 o 
  -3   3  10     1378.80     1480.09     75.50 o 
  -2   3  10      173.51      173.11     21.65 o 
  -1   3  10     1483.87     1507.33    117.93 o 
   0   3  10       13.70       -1.67     15.36 o 
   1   3  10     1457.42     1437.17     60.22 o 
   2   3  10      183.18      149.34     29.32 o 
   3   3  10     1362.93     1444.30     79.75 o 
   4   3  10      104.06       30.54     19.63 o 
   5   3  10     1762.75     1958.46     96.23 o 
  -5   4  10      119.76       51.08     27.01 o 
  -4   4  10     1406.51     1455.66    130.71 o 
  -3   4  10      118.92      160.36     50.16 o 
  -2   4  10     1455.11     1618.96     78.75 o 
  -1   4  10       91.46      110.77     23.74 o 
   0   4  10     1777.39     1855.21    127.32 o 
   1   4  10      108.81      124.69     24.12 o 
   2   4  10     1454.18     1526.75     79.08 o 
   3   4  10      103.12       86.42     58.84 o 
   4   4  10     1423.37     1603.94     87.88 o 
   5   4  10      128.23      136.64     53.74 o 
  -4   5  10       15.10       16.75     16.75 o 
  -3   5  10     1107.09     1052.84     70.96 o 
  -2   5  10       20.57       11.62     13.97 o 
  -1   5  10     1558.15     1540.17    145.22 o 
   0   5  10       26.88        5.40     37.97 o 
   1   5  10     1539.79     1536.25     74.54 o 
   2   5  10       12.94       29.38     15.89 o 
   3   5  10     1190.32     1180.10    116.64 o 
   4   5  10       16.69       36.64     26.92 o 
  -3   6  10       21.84       41.28     20.27 o 
  -2   6  10     1047.27     1000.29    110.90 o 
  -1   6  10       56.32       56.83     33.65 o 
   0   6  10     2079.44     2460.50    167.35 o 
   1   6  10       46.07       43.91     37.77 o 
   2   6  10     1106.27     1316.17    133.22 o 
   3   6  10       31.59       -2.33     41.19 o 
  -1   7  10     1242.60     1318.91    130.78 o 
   0   7  10      185.19      105.86     39.10 o 
   1   7  10     1283.99     1248.38    125.55 o 
   0   0  11      619.73      682.34     85.08 o 
   1   0  11      890.33      767.08     60.46 o 
   2   0  11      985.55      902.60     64.44 o 
   3   0  11     1226.20     1261.80    114.53 o 
  -3   1  11     1203.58     1276.13     75.94 o 
  -2   1  11      956.05      946.20    104.71 o 
  -1   1  11      807.25      710.66     68.66 o 
   0   1  11      861.16      891.64     90.87 o 
   1   1  11      799.31      808.79     63.85 o 
   2   1  11     1038.11      943.40     78.29 o 
   3   1  11     1270.90     1210.89     74.66 o 
  -3   2  11      570.04      530.32     73.60 o 
  -2   2  11      743.13      766.98     61.77 o 
  -1   2  11     1449.45     1570.01     83.05 o 
   0   2  11      298.57      324.18     47.28 o 
   1   2  11     1559.42     1595.20     82.51 o 
   2   2  11      736.98      772.45     83.75 o 
   3   2  11      521.36      479.91     66.57 o 
  -2   3  11      506.87      530.44     51.00 o 
  -1   3  11      878.74     1030.77     76.00 o 
   0   3  11     1281.69     1352.45     82.97 o 
   1   3  11      803.40      953.65     79.69 o 
   2   3  11      529.35      511.63     55.64 o 
   0   4  11     1174.40     1143.40     72.03 o 
                                                 
